# Supplementary material for: Light-driven bending of diarylethene mixed crystals
Source: Chem Sci. 2015 Jul 14;6(10):5746–52. doi: 10.1039/c5sc01994j (PMC5515063; doi:10.1039/c5sc01994j)
Supplement: Supplementary file 2 [file SC-006-C5SC01994J-s002.cif]

# Electronic Supplementary Material (ESI) for Chemical Science.
# This journal is © The Royal Society of Chemistry 2015

####################################################################### 
# 
# This file contains crystal structure data downloaded from the 
# Cambridge Structural Database (CSD) hosted by the Cambridge 
# Crystallographic Data Centre (CCDC).
# 
# Full information about CCDC data access policies and citation 
# guidelines are available at http://www.ccdc.cam.ac.uk/access/V1 
# 
# Audit and citation data items may have been added by the CCDC. 
# Please retain this information to preserve the provenance of 
# this file and to allow appropriate attribution of the data. 
# 
#######################################################################

data_1a2a
_database_code_depnum_ccdc_archive 'CCDC 1060727'
_audit_update_record             
;
2015-06-27 deposited with the CCDC.
2015-06-30 downloaded from the CCDC.
;

_audit_creation_method           SHELXL-2014/7
_shelx_SHELXL_version_number     2014/7
_chemical_name_systematic        ?
_chemical_name_common            ?
_chemical_melting_point          ?
_chemical_formula_moiety         ?
_chemical_formula_sum            'C28.52 H21.52 F6 N0.48 O2 S2'
_chemical_formula_weight         581.06

loop_
_atom_type_symbol
_atom_type_description
_atom_type_scat_dispersion_real
_atom_type_scat_dispersion_imag
_atom_type_scat_source
C C 0.0181 0.0091 'International Tables Vol C Tables 4.2.6.8 and 6.1.1.4'
H H 0.0000 0.0000 'International Tables Vol C Tables 4.2.6.8 and 6.1.1.4'
N N 0.0311 0.0180 'International Tables Vol C Tables 4.2.6.8 and 6.1.1.4'
O O 0.0492 0.0322 'International Tables Vol C Tables 4.2.6.8 and 6.1.1.4'
F F 0.0727 0.0534 'International Tables Vol C Tables 4.2.6.8 and 6.1.1.4'
S S 0.3331 0.5567 'International Tables Vol C Tables 4.2.6.8 and 6.1.1.4'

_space_group_crystal_system      monoclinic
_space_group_IT_number           14
_space_group_name_H-M_alt        'P 21/c'
_space_group_name_Hall           '-P 2ybc'

_shelx_space_group_comment       
;
The symmetry employed for this shelxl refinement is uniquely defined
by the following loop, which should always be used as a source of
symmetry information in preference to the above space-group names.
They are only intended as comments.
;

loop_
_space_group_symop_operation_xyz
'x, y, z'
'-x, y+1/2, -z+1/2'
'-x, -y, -z'
'x, -y-1/2, z-1/2'

_cell_length_a                   18.2529(5)
_cell_length_b                   6.5741(2)
_cell_length_c                   21.2658(6)
_cell_angle_alpha                90
_cell_angle_beta                 100.9980(14)
_cell_angle_gamma                90
_cell_volume                     2504.95(13)
_cell_formula_units_Z            4
_cell_measurement_temperature    93(2)
_cell_measurement_reflns_used    ?
_cell_measurement_theta_min      ?
_cell_measurement_theta_max      ?

_exptl_crystal_description       plate
_exptl_crystal_colour            colourless
_exptl_crystal_density_meas      ?
_exptl_crystal_density_method    ?
_exptl_crystal_density_diffrn    1.541
_exptl_crystal_F_000             1192
_exptl_transmission_factor_min   ?
_exptl_transmission_factor_max   ?
_exptl_crystal_size_max          0.300
_exptl_crystal_size_mid          0.040
_exptl_crystal_size_min          0.020
_exptl_absorpt_coefficient_mu    2.608
_shelx_estimated_absorpt_T_min   0.508
_shelx_estimated_absorpt_T_max   0.950
_exptl_absorpt_correction_type   multi-scan
_exptl_absorpt_correction_T_min  0.5080
_exptl_absorpt_correction_T_max  0.9500
_exptl_absorpt_process_details   
;
 SADABS, Sheldrick
;

_exptl_absorpt_special_details   ?
_diffrn_ambient_temperature      93(2)
_diffrn_radiation_wavelength     1.54178
_diffrn_radiation_type           CuK\a
_diffrn_source                   ?
_diffrn_measurement_device_type  ?
_diffrn_measurement_method       ?
_diffrn_detector_area_resol_mean ?
_diffrn_reflns_number            16633
_diffrn_reflns_av_unetI/netI     0.0359
_diffrn_reflns_av_R_equivalents  0.0385
_diffrn_reflns_limit_h_min       -21
_diffrn_reflns_limit_h_max       21
_diffrn_reflns_limit_k_min       -6
_diffrn_reflns_limit_k_max       7
_diffrn_reflns_limit_l_min       -25
_diffrn_reflns_limit_l_max       25
_diffrn_reflns_theta_min         4.236
_diffrn_reflns_theta_max         66.571
_diffrn_reflns_theta_full        66.571
_diffrn_measured_fraction_theta_max 0.982
_diffrn_measured_fraction_theta_full 0.982
_diffrn_reflns_Laue_measured_fraction_max 0.982
_diffrn_reflns_Laue_measured_fraction_full 0.982
_diffrn_reflns_point_group_measured_fraction_max 0.982
_diffrn_reflns_point_group_measured_fraction_full 0.982
_reflns_number_total             4342
_reflns_number_gt                3913
_reflns_threshold_expression     'I > 2\s(I)'
_reflns_Friedel_coverage         0.000
_reflns_Friedel_fraction_max     .
_reflns_Friedel_fraction_full    .

_reflns_special_details          
;
 Reflections were merged by SHELXL according to the crystal
 class for the calculation of statistics and refinement.
 
 _reflns_Friedel_fraction is defined as the number of unique
 Friedel pairs measured divided by the number that would be
 possible theoretically, ignoring centric projections and
 systematic absences.
;

_computing_data_collection       ?
_computing_cell_refinement       ?
_computing_data_reduction        ?
_computing_structure_solution    ?
_computing_structure_refinement  'SHELXL-2014/7 (Sheldrick, 2014)'
_computing_molecular_graphics    ?
_computing_publication_material  ?
_refine_special_details          
;
 The mixed crystal was prepared by slow evaporation of an ethanol 
 solution containing 1a and 2a (molar ratio 80 : 20). According to
 the HPLC analysis, the composition ratio of the crystal was 
 1a : 2a = 80 : 20. 
 The structure was refined by using a model containing a disordered 
 structure due to the incorporation of 2a molecule having thiazole 
 rings (minor structure: N1, N2) into the crystal structure of 1a 
 molecule having thiophene rings (major structure: C4, H4, C16, H16). 
 The non-hydrogen atoms participating in the diordering 
 (C4, C16, N1, N2) were refined isotropically due to the closeness 
 between the atom coordinates in the major and minor structures.
 The occupancy ratio obtained from the refinement was 1a : 2a = 
 76 : 24.  
 Roughly 1/5 of 1a molecules are randomly replaced with 2a 
 molecules in the mixed crystal.
;

_refine_ls_structure_factor_coef Fsqd
_refine_ls_matrix_type           full
_refine_ls_weighting_scheme      calc
_refine_ls_weighting_details     
'w=1/[\s^2^(Fo^2^)+(0.0636P)^2^+1.1488P] where P=(Fo^2^+2Fc^2^)/3'
_atom_sites_solution_primary     ?
_atom_sites_solution_secondary   ?
_atom_sites_solution_hydrogens   geom
_refine_ls_hydrogen_treatment    constr
_refine_ls_extinction_method     none
_refine_ls_extinction_coef       .
_refine_ls_number_reflns         4342
_refine_ls_number_parameters     355
_refine_ls_number_restraints     0
_refine_ls_R_factor_all          0.0426
_refine_ls_R_factor_gt           0.0384
_refine_ls_wR_factor_ref         0.1055
_refine_ls_wR_factor_gt          0.1018
_refine_ls_goodness_of_fit_ref   1.037
_refine_ls_restrained_S_all      1.037
_refine_ls_shift/su_max          0.001
_refine_ls_shift/su_mean         0.000

loop_
_atom_site_label
_atom_site_type_symbol
_atom_site_fract_x
_atom_site_fract_y
_atom_site_fract_z
_atom_site_U_iso_or_equiv
_atom_site_adp_type
_atom_site_occupancy
_atom_site_site_symmetry_order
_atom_site_calc_flag
_atom_site_refinement_flags_posn
_atom_site_refinement_flags_adp
_atom_site_refinement_flags_occupancy
_atom_site_disorder_assembly
_atom_site_disorder_group
C1 C 0.37927(12) 0.5145(3) 0.44479(9) 0.0278(4) Uani 1 1 d . . . . .
H1A H 0.3581 0.6179 0.4149 0.042 Uiso 1 1 calc R U . . .
H1B H 0.4249 0.5636 0.4704 0.042 Uiso 1 1 calc R U . . .
H1C H 0.3447 0.4811 0.4721 0.042 Uiso 1 1 calc R U . . .
C2 C 0.39490(11) 0.3292(3) 0.40902(9) 0.0225(4) Uani 1 1 d . . . . .
C3 C 0.35602(10) 0.2499(3) 0.35295(9) 0.0220(4) Uani 1 1 d . . . . .
C5 C 0.45578(10) 0.0262(3) 0.36911(9) 0.0218(4) Uani 1 1 d . . . . .
C6 C 0.50447(10) -0.1464(3) 0.36307(9) 0.0218(4) Uani 1 1 d . . . . .
C7 C 0.47788(11) -0.3075(3) 0.32152(9) 0.0253(4) Uani 1 1 d . . . . .
H7 H 0.4300 -0.3004 0.2969 0.030 Uiso 1 1 calc R U . . .
C8 C 0.52134(11) -0.4754(3) 0.31657(9) 0.0269(4) Uani 1 1 d . . . . .
H8 H 0.5027 -0.5806 0.2889 0.032 Uiso 1 1 calc R U . . .
C9 C 0.59355(11) -0.4883(3) 0.35316(9) 0.0247(4) Uani 1 1 d . . . . .
C10 C 0.62141(11) -0.3285(3) 0.39338(9) 0.0243(4) Uani 1 1 d . . . . .
H10 H 0.6697 -0.3343 0.4172 0.029 Uiso 1 1 calc R U . . .
C11 C 0.57706(11) -0.1604(3) 0.39788(9) 0.0229(4) Uani 1 1 d . . . . .
H11 H 0.5963 -0.0540 0.4249 0.028 Uiso 1 1 calc R U . . .
C12 C 0.70117(12) -0.6925(3) 0.38835(11) 0.0340(5) Uani 1 1 d . . . . .
H12A H 0.7366 -0.5962 0.3780 0.051 Uiso 1 1 calc R U . . .
H12B H 0.7188 -0.8281 0.3834 0.051 Uiso 1 1 calc R U . . .
H12C H 0.6954 -0.6724 0.4319 0.051 Uiso 1 1 calc R U . . .
C13 C 0.25789(12) -0.0313(3) 0.41968(10) 0.0301(4) Uani 1 1 d . . . . .
H13A H 0.2485 -0.0500 0.3741 0.045 Uiso 1 1 calc R U . . .
H13B H 0.2395 -0.1468 0.4396 0.045 Uiso 1 1 calc R U . . .
H13C H 0.3106 -0.0177 0.4352 0.045 Uiso 1 1 calc R U . . .
C14 C 0.21900(11) 0.1565(3) 0.43556(9) 0.0236(4) Uani 1 1 d . . . . .
C15 C 0.20195(10) 0.3341(3) 0.40227(9) 0.0221(4) Uani 1 1 d . . . . .
C17 C 0.14749(10) 0.4038(3) 0.49039(9) 0.0221(4) Uani 1 1 d . . . . .
C18 C 0.10874(10) 0.5071(3) 0.53606(9) 0.0221(4) Uani 1 1 d . . . . .
C19 C 0.07279(11) 0.6913(3) 0.52106(9) 0.0265(4) Uani 1 1 d . . . . .
H19 H 0.0721 0.7481 0.4809 0.032 Uiso 1 1 calc R U . . .
C20 C 0.03774(11) 0.7938(3) 0.56435(9) 0.0262(4) Uani 1 1 d . . . . .
H20 H 0.0141 0.9175 0.5532 0.031 Uiso 1 1 calc R U . . .
C21 C 0.03843(11) 0.7095(3) 0.62423(9) 0.0243(4) Uani 1 1 d . . . . .
C22 C 0.07278(12) 0.5233(3) 0.63967(10) 0.0313(5) Uani 1 1 d . . . . .
H22 H 0.0724 0.4651 0.6795 0.038 Uiso 1 1 calc R U . . .
C23 C 0.10756(12) 0.4235(3) 0.59624(9) 0.0291(4) Uani 1 1 d . . . . .
H23 H 0.1305 0.2989 0.6073 0.035 Uiso 1 1 calc R U . . .
C24 C -0.02801(12) 0.9894(3) 0.65805(10) 0.0299(4) Uani 1 1 d . . . . .
H24A H 0.0061 1.0853 0.6453 0.045 Uiso 1 1 calc R U . . .
H24B H -0.0441 1.0382 0.6958 0.045 Uiso 1 1 calc R U . . .
H24C H -0.0705 0.9736 0.6241 0.045 Uiso 1 1 calc R U . . .
C25 C 0.28517(11) 0.3321(3) 0.31844(9) 0.0212(4) Uani 1 1 d . . . . .
C26 C 0.27586(10) 0.3761(3) 0.24793(9) 0.0220(4) Uani 1 1 d . . . . .
C27 C 0.21050(11) 0.5271(3) 0.23498(9) 0.0232(4) Uani 1 1 d . . . . .
C28 C 0.16537(10) 0.4734(3) 0.28674(9) 0.0242(4) Uani 1 1 d . . . . .
C29 C 0.22161(10) 0.3780(3) 0.33970(9) 0.0210(4) Uani 1 1 d . . . . .
F1 F 0.25677(6) 0.20519(17) 0.21197(5) 0.0273(3) Uani 1 1 d . . . . .
F2 F 0.33759(6) 0.45163(18) 0.23023(5) 0.0277(3) Uani 1 1 d . . . . .
F3 F 0.17086(6) 0.51634(18) 0.17491(5) 0.0280(3) Uani 1 1 d . . . . .
F4 F 0.23730(7) 0.71781(17) 0.24456(5) 0.0298(3) Uani 1 1 d . . . . .
F5 F 0.11062(6) 0.34009(19) 0.26217(6) 0.0324(3) Uani 1 1 d . . . . .
F6 F 0.13130(7) 0.64039(19) 0.30465(6) 0.0341(3) Uani 1 1 d . . . . .
O1 O 0.63114(8) -0.6640(2) 0.34654(7) 0.0327(3) Uani 1 1 d . . . . .
O2 O 0.00828(8) 0.7985(2) 0.67136(7) 0.0300(3) Uani 1 1 d . . . . .
S1 S 0.47453(3) 0.18808(7) 0.43483(2) 0.02360(14) Uani 1 1 d . . . . .
S2 S 0.18458(3) 0.16200(7) 0.50585(2) 0.02400(14) Uani 1 1 d . . . . .
C4 C 0.3910(3) 0.0812(7) 0.3283(3) 0.0175(16) Uiso 0.76(2) 1 d . . P . .
H4 H 0.3723 0.0168 0.2896 0.021 Uiso 0.76(2) 1 calc R U P . .
C16 C 0.1601(3) 0.4742(8) 0.4322(3) 0.0175(15) Uiso 0.76(2) 1 d . . P . .
H16 H 0.1431 0.5990 0.4146 0.021 Uiso 0.76(2) 1 calc R U P . .
N1 N 0.3931(10) 0.079(3) 0.3362(8) 0.034(7) Uiso 0.24(2) 1 d . . P . .
N2 N 0.1643(10) 0.468(3) 0.4402(8) 0.035(6) Uiso 0.24(2) 1 d . . P . .

loop_
_atom_site_aniso_label
_atom_site_aniso_U_11
_atom_site_aniso_U_22
_atom_site_aniso_U_33
_atom_site_aniso_U_23
_atom_site_aniso_U_13
_atom_site_aniso_U_12
C1 0.0286(10) 0.0261(11) 0.0278(10) -0.0021(8) 0.0031(8) 0.0027(8)
C2 0.0215(9) 0.0219(10) 0.0246(9) 0.0022(7) 0.0056(7) 0.0005(7)
C3 0.0210(9) 0.0197(10) 0.0268(10) 0.0006(7) 0.0081(7) -0.0004(7)
C5 0.0192(9) 0.0240(10) 0.0227(9) 0.0021(7) 0.0051(7) -0.0026(7)
C6 0.0206(9) 0.0241(10) 0.0218(9) 0.0019(7) 0.0073(7) -0.0020(7)
C7 0.0203(9) 0.0288(11) 0.0263(10) -0.0009(8) 0.0032(8) -0.0041(7)
C8 0.0259(10) 0.0272(11) 0.0285(10) -0.0061(8) 0.0077(8) -0.0052(8)
C9 0.0243(10) 0.0246(10) 0.0277(10) 0.0003(7) 0.0112(8) -0.0001(7)
C10 0.0194(9) 0.0279(11) 0.0256(10) -0.0002(7) 0.0040(8) 0.0001(7)
C11 0.0209(9) 0.0231(10) 0.0245(9) -0.0021(7) 0.0034(7) -0.0021(7)
C12 0.0339(12) 0.0343(12) 0.0348(11) -0.0003(9) 0.0091(9) 0.0122(9)
C13 0.0345(11) 0.0195(10) 0.0382(11) 0.0022(8) 0.0123(9) -0.0011(8)
C14 0.0211(10) 0.0233(10) 0.0265(10) -0.0013(7) 0.0046(8) -0.0045(7)
C15 0.0187(9) 0.0197(10) 0.0280(10) -0.0027(7) 0.0046(7) -0.0032(7)
C17 0.0206(9) 0.0216(10) 0.0236(9) 0.0007(7) 0.0026(7) -0.0058(7)
C18 0.0196(9) 0.0225(10) 0.0234(9) 0.0000(7) 0.0020(7) -0.0051(7)
C19 0.0294(11) 0.0275(11) 0.0217(9) 0.0049(7) 0.0026(8) -0.0010(8)
C20 0.0261(10) 0.0251(11) 0.0262(10) 0.0033(7) 0.0023(8) 0.0015(8)
C21 0.0210(9) 0.0261(11) 0.0264(10) -0.0002(7) 0.0058(8) -0.0045(7)
C22 0.0401(12) 0.0303(12) 0.0257(10) 0.0071(8) 0.0117(9) 0.0026(9)
C23 0.0356(11) 0.0242(11) 0.0281(10) 0.0059(8) 0.0075(8) 0.0038(8)
C24 0.0272(10) 0.0307(12) 0.0321(11) -0.0007(8) 0.0065(8) 0.0016(8)
C25 0.0220(10) 0.0148(9) 0.0265(10) -0.0027(7) 0.0042(7) -0.0015(7)
C26 0.0194(9) 0.0216(10) 0.0255(9) -0.0040(7) 0.0055(7) -0.0028(7)
C27 0.0251(10) 0.0207(10) 0.0228(9) -0.0019(7) 0.0023(7) -0.0005(7)
C28 0.0222(10) 0.0220(10) 0.0282(10) -0.0014(7) 0.0045(8) 0.0028(7)
C29 0.0203(9) 0.0159(9) 0.0270(10) -0.0022(7) 0.0048(7) -0.0020(7)
F1 0.0271(6) 0.0249(6) 0.0288(6) -0.0086(4) 0.0023(5) 0.0012(4)
F2 0.0213(6) 0.0356(7) 0.0272(6) 0.0013(5) 0.0070(4) -0.0036(5)
F3 0.0257(6) 0.0332(7) 0.0235(6) -0.0001(4) 0.0008(4) 0.0040(4)
F4 0.0361(7) 0.0198(6) 0.0340(6) -0.0005(4) 0.0077(5) -0.0027(5)
F5 0.0195(6) 0.0417(7) 0.0346(6) 0.0022(5) 0.0016(5) -0.0061(5)
F6 0.0381(7) 0.0352(7) 0.0307(6) 0.0036(5) 0.0107(5) 0.0187(5)
O1 0.0290(8) 0.0295(8) 0.0400(8) -0.0072(6) 0.0076(6) 0.0048(6)
O2 0.0333(8) 0.0291(8) 0.0305(7) 0.0021(6) 0.0133(6) 0.0031(6)
S1 0.0226(3) 0.0231(3) 0.0239(2) -0.00049(16) 0.00135(18) 0.00357(17)
S2 0.0240(3) 0.0228(3) 0.0256(3) 0.00259(16) 0.00580(19) -0.00128(17)

_geom_special_details            
;
 All esds (except the esd in the dihedral angle between two l.s. planes)
 are estimated using the full covariance matrix.  The cell esds are taken
 into account individually in the estimation of esds in distances, angles
 and torsion angles; correlations between esds in cell parameters are only
 used when they are defined by crystal symmetry.  An approximate (isotropic)
 treatment of cell esds is used for estimating esds involving l.s. planes.
;

loop_
_geom_bond_atom_site_label_1
_geom_bond_atom_site_label_2
_geom_bond_distance
_geom_bond_site_symmetry_2
_geom_bond_publ_flag
C1 C2 1.492(3) . ?
C2 C3 1.369(3) . ?
C2 S1 1.7234(19) . ?
C3 N1 1.394(18) . ?
C3 C4 1.428(5) . ?
C3 C25 1.463(3) . ?
C5 N1 1.270(18) . ?
C5 C4 1.376(6) . ?
C5 C6 1.462(3) . ?
C5 S1 1.7380(19) . ?
C6 C11 1.392(3) . ?
C6 C7 1.405(3) . ?
C7 C8 1.375(3) . ?
C8 C9 1.400(3) . ?
C9 O1 1.364(2) . ?
C9 C10 1.389(3) . ?
C10 C11 1.384(3) . ?
C12 O1 1.423(3) . ?
C13 C14 1.495(3) . ?
C14 C15 1.370(3) . ?
C14 S2 1.7289(19) . ?
C15 C16 1.422(5) . ?
C15 N2 1.453(18) . ?
C15 C29 1.471(3) . ?
C17 N2 1.240(17) . ?
C17 C16 1.381(5) . ?
C17 C18 1.472(3) . ?
C17 S2 1.734(2) . ?
C18 C19 1.386(3) . ?
C18 C23 1.397(3) . ?
C19 C20 1.391(3) . ?
C20 C21 1.387(3) . ?
C21 O2 1.364(2) . ?
C21 C22 1.386(3) . ?
C22 C23 1.382(3) . ?
C24 O2 1.422(2) . ?
C25 C29 1.357(3) . ?
C25 C26 1.504(3) . ?
C26 F2 1.349(2) . ?
C26 F1 1.366(2) . ?
C26 C27 1.536(3) . ?
C27 F3 1.345(2) . ?
C27 F4 1.347(2) . ?
C27 C28 1.536(3) . ?
C28 F6 1.352(2) . ?
C28 F5 1.357(2) . ?
C28 C29 1.508(3) . ?

loop_
_geom_angle_atom_site_label_1
_geom_angle_atom_site_label_2
_geom_angle_atom_site_label_3
_geom_angle
_geom_angle_site_symmetry_1
_geom_angle_site_symmetry_3
_geom_angle_publ_flag
C3 C2 C1 129.57(18) . . ?
C3 C2 S1 109.76(14) . . ?
C1 C2 S1 120.58(14) . . ?
C2 C3 N1 109.5(7) . . ?
C2 C3 C4 115.0(3) . . ?
C2 C3 C25 123.90(17) . . ?
N1 C3 C25 126.6(7) . . ?
C4 C3 C25 121.1(3) . . ?
N1 C5 C6 131.4(8) . . ?
C4 C5 C6 127.8(3) . . ?
N1 C5 S1 107.2(8) . . ?
C4 C5 S1 111.1(3) . . ?
C6 C5 S1 121.07(14) . . ?
C11 C6 C7 117.65(17) . . ?
C11 C6 C5 122.52(17) . . ?
C7 C6 C5 119.83(17) . . ?
C8 C7 C6 121.21(18) . . ?
C7 C8 C9 120.13(18) . . ?
O1 C9 C10 124.88(18) . . ?
O1 C9 C8 115.66(17) . . ?
C10 C9 C8 119.45(18) . . ?
C11 C10 C9 119.78(18) . . ?
C10 C11 C6 121.74(18) . . ?
C15 C14 C13 131.16(18) . . ?
C15 C14 S2 110.17(14) . . ?
C13 C14 S2 118.63(14) . . ?
C14 C15 C16 114.2(3) . . ?
C14 C15 N2 108.4(7) . . ?
C14 C15 C29 124.32(17) . . ?
C16 C15 C29 121.5(3) . . ?
N2 C15 C29 127.3(7) . . ?
N2 C17 C18 129.8(8) . . ?
C16 C17 C18 128.3(3) . . ?
N2 C17 S2 108.9(8) . . ?
C16 C17 S2 110.6(2) . . ?
C18 C17 S2 121.13(14) . . ?
C19 C18 C23 117.73(18) . . ?
C19 C18 C17 121.16(17) . . ?
C23 C18 C17 121.10(18) . . ?
C18 C19 C20 121.90(18) . . ?
C21 C20 C19 119.33(19) . . ?
O2 C21 C22 115.64(17) . . ?
O2 C21 C20 124.71(18) . . ?
C22 C21 C20 119.64(18) . . ?
C23 C22 C21 120.37(18) . . ?
C22 C23 C18 121.02(19) . . ?
C29 C25 C3 130.16(18) . . ?
C29 C25 C26 110.37(17) . . ?
C3 C25 C26 119.47(16) . . ?
F2 C26 F1 106.50(14) . . ?
F2 C26 C25 114.02(15) . . ?
F1 C26 C25 111.62(15) . . ?
F2 C26 C27 111.93(16) . . ?
F1 C26 C27 108.94(14) . . ?
C25 C26 C27 103.83(15) . . ?
F3 C27 F4 107.85(15) . . ?
F3 C27 C26 113.28(15) . . ?
F4 C27 C26 109.10(15) . . ?
F3 C27 C28 113.81(15) . . ?
F4 C27 C28 109.52(15) . . ?
C26 C27 C28 103.14(15) . . ?
F6 C28 F5 106.77(15) . . ?
F6 C28 C29 114.30(16) . . ?
F5 C28 C29 111.43(16) . . ?
F6 C28 C27 110.72(16) . . ?
F5 C28 C27 109.19(15) . . ?
C29 C28 C27 104.41(15) . . ?
C25 C29 C15 129.00(18) . . ?
C25 C29 C28 110.31(17) . . ?
C15 C29 C28 120.54(16) . . ?
C9 O1 C12 117.16(16) . . ?
C21 O2 C24 118.05(16) . . ?
C2 S1 C5 92.79(9) . . ?
C14 S2 C17 92.76(9) . . ?
C5 C4 C3 111.3(4) . . ?
C17 C16 C15 112.3(4) . . ?
C5 N1 C3 120.6(13) . . ?
C17 N2 C15 119.5(13) . . ?

_refine_diff_density_max         0.412
_refine_diff_density_min         -0.300
_refine_diff_density_rms         0.059

_shelx_res_file                  
;

    m097.res created by SHELXL-2014/7

TITL m097 in P2(1)/c
CELL 1.54178  18.25290   6.57410  21.26580  90.0000 100.9980  90.0000
ZERR    4.00   0.00050   0.00020   0.00060   0.0000   0.0014   0.0000
LATT 1
SYMM -X, 0.5+Y, 0.5-Z
SFAC C  H  N  O  F  S
UNIT 116  88  4  8  24  8
L.S. 50
ACTA
BOND
FMAP 2
PLAN 20
SIZE 0.02 0.04 0.30
FREE H4   N1
FREE H16  N2
FREE C4   N1
FREE C16  N2
TEMP 23.000
WGHT    0.063600    1.148800
FVAR       0.13618   0.76412
MOLE 1
C1    1    0.379270    0.514474    0.444793    11.00000    0.02855    0.02608 =
         0.02784   -0.00215    0.00314    0.00269
AFIX 137
H1A   2    0.358074    0.617929    0.414939    11.00000   -1.50000
H1B   2    0.424934    0.563552    0.470365    11.00000   -1.50000
H1C   2    0.344746    0.481144    0.472088    11.00000   -1.50000
AFIX   0
C2    1    0.394904    0.329176    0.409020    11.00000    0.02151    0.02187 =
         0.02461    0.00218    0.00565    0.00047
C3    1    0.356019    0.249877    0.352948    11.00000    0.02100    0.01970 =
         0.02680    0.00059    0.00815   -0.00043
C5    1    0.455782    0.026199    0.369107    11.00000    0.01917    0.02403 =
         0.02273    0.00211    0.00508   -0.00256
C6    1    0.504465   -0.146370    0.363073    11.00000    0.02055    0.02414 =
         0.02183    0.00185    0.00725   -0.00202
C7    1    0.477878   -0.307472    0.321518    11.00000    0.02032    0.02879 =
         0.02630   -0.00086    0.00321   -0.00415
AFIX  43
H7    2    0.430012   -0.300391    0.296910    11.00000   -1.20000
AFIX   0
C8    1    0.521338   -0.475420    0.316567    11.00000    0.02592    0.02716 =
         0.02851   -0.00607    0.00770   -0.00520
AFIX  43
H8    2    0.502703   -0.580618    0.288850    11.00000   -1.20000
AFIX   0
C9    1    0.593554   -0.488346    0.353155    11.00000    0.02432    0.02457 =
         0.02774    0.00028    0.01120   -0.00006
C10   1    0.621407   -0.328453    0.393384    11.00000    0.01940    0.02788 =
         0.02564   -0.00019    0.00401    0.00012
AFIX  43
H10   2    0.669698   -0.334341    0.417218    11.00000   -1.20000
AFIX   0
C11   1    0.577061   -0.160370    0.397881    11.00000    0.02087    0.02308 =
         0.02446   -0.00212    0.00340   -0.00213
AFIX  43
H11   2    0.596262   -0.053952    0.424868    11.00000   -1.20000
AFIX   0
C12   1    0.701174   -0.692495    0.388346    11.00000    0.03387    0.03435 =
         0.03476   -0.00028    0.00907    0.01221
AFIX 137
H12A  2    0.736584   -0.596198    0.377971    11.00000   -1.50000
H12B  2    0.718767   -0.828091    0.383414    11.00000   -1.50000
H12C  2    0.695404   -0.672433    0.431850    11.00000   -1.50000
AFIX   0
C13   1    0.257894   -0.031316    0.419678    11.00000    0.03452    0.01954 =
         0.03820    0.00224    0.01226   -0.00105
AFIX 137
H13A  2    0.248516   -0.050042    0.374075    11.00000   -1.50000
H13B  2    0.239539   -0.146833    0.439552    11.00000   -1.50000
H13C  2    0.310608   -0.017705    0.435208    11.00000   -1.50000
AFIX   0
C14   1    0.218998    0.156520    0.435560    11.00000    0.02114    0.02329 =
         0.02651   -0.00133    0.00459   -0.00450
C15   1    0.201953    0.334129    0.402274    11.00000    0.01872    0.01973 =
         0.02801   -0.00271    0.00463   -0.00325
C17   1    0.147491    0.403772    0.490386    11.00000    0.02058    0.02158 =
         0.02362    0.00066    0.00258   -0.00577
C18   1    0.108739    0.507052    0.536055    11.00000    0.01962    0.02254 =
         0.02340   -0.00003    0.00198   -0.00506
C19   1    0.072789    0.691310    0.521059    11.00000    0.02943    0.02755 =
         0.02172    0.00487    0.00265   -0.00098
AFIX  43
H19   2    0.072072    0.748130    0.480897    11.00000   -1.20000
AFIX   0
C20   1    0.037738    0.793756    0.564346    11.00000    0.02607    0.02510 =
         0.02622    0.00330    0.00230    0.00146
AFIX  43
H20   2    0.014082    0.917476    0.553230    11.00000   -1.20000
AFIX   0
C21   1    0.038426    0.709539    0.624235    11.00000    0.02098    0.02606 =
         0.02645   -0.00024    0.00579   -0.00448
C22   1    0.072785    0.523254    0.639672    11.00000    0.04013    0.03030 =
         0.02570    0.00709    0.01166    0.00258
AFIX  43
H22   2    0.072423    0.465094    0.679477    11.00000   -1.20000
AFIX   0
C23   1    0.107565    0.423526    0.596240    11.00000    0.03555    0.02420 =
         0.02808    0.00591    0.00747    0.00377
AFIX  43
H23   2    0.130543    0.298870    0.607257    11.00000   -1.20000
AFIX   0
C24   1   -0.028008    0.989443    0.658051    11.00000    0.02721    0.03069 =
         0.03211   -0.00074    0.00653    0.00161
AFIX 137
H24A  2    0.006071    1.085336    0.645340    11.00000   -1.50000
H24B  2   -0.044061    1.038222    0.695765    11.00000   -1.50000
H24C  2   -0.070532    0.973639    0.624064    11.00000   -1.50000
AFIX   0
C25   1    0.285175    0.332147    0.318435    11.00000    0.02202    0.01479 =
         0.02649   -0.00273    0.00423   -0.00149
C26   1    0.275857    0.376063    0.247933    11.00000    0.01942    0.02157 =
         0.02555   -0.00401    0.00553   -0.00277
C27   1    0.210501    0.527065    0.234979    11.00000    0.02511    0.02068 =
         0.02280   -0.00191    0.00232   -0.00055
C28   1    0.165368    0.473414    0.286741    11.00000    0.02221    0.02197 =
         0.02822   -0.00140    0.00455    0.00279
C29   1    0.221612    0.378013    0.339696    11.00000    0.02033    0.01595 =
         0.02698   -0.00218    0.00479   -0.00199
F1    5    0.256765    0.205185    0.211967    11.00000    0.02708    0.02494 =
         0.02878   -0.00858    0.00234    0.00123
F2    5    0.337592    0.451633    0.230233    11.00000    0.02129    0.03556 =
         0.02718    0.00135    0.00699   -0.00357
F3    5    0.170858    0.516336    0.174905    11.00000    0.02574    0.03323 =
         0.02346   -0.00010    0.00084    0.00400
F4    5    0.237300    0.717807    0.244563    11.00000    0.03610    0.01982 =
         0.03403   -0.00054    0.00768   -0.00271
F5    5    0.110622    0.340090    0.262173    11.00000    0.01949    0.04170 =
         0.03458    0.00219    0.00164   -0.00611
F6    5    0.131303    0.640385    0.304650    11.00000    0.03810    0.03520 =
         0.03069    0.00362    0.01073    0.01872
O1    4    0.631144   -0.663973    0.346536    11.00000    0.02897    0.02950 =
         0.04000   -0.00719    0.00757    0.00477
O2    4    0.008282    0.798538    0.671361    11.00000    0.03332    0.02910 =
         0.03053    0.00210    0.01333    0.00313
S1    6    0.474535    0.188075    0.434832    11.00000    0.02259    0.02311 =
         0.02387   -0.00049    0.00135    0.00357
S2    6    0.184575    0.162001    0.505852    11.00000    0.02405    0.02277 =
         0.02560    0.00259    0.00580   -0.00128
C4    1    0.390960    0.081189    0.328291    21.00000    0.01749
AFIX  43
H4    2    0.372293    0.016791    0.289614    21.00000   -1.20000
AFIX   0
C16   1    0.160082    0.474228    0.432171    21.00000    0.01749
AFIX  43
H16   2    0.143115    0.599004    0.414552    21.00000   -1.20000
AFIX   0
N1    3    0.393086    0.078683    0.336207   -21.00000    0.03423
N2    3    0.164296    0.468127    0.440195   -21.00000    0.03484
HKLF 4

REM  m097 in P2(1)/c
REM R1 =  0.0384 for    3913 Fo > 4sig(Fo)  and  0.0426 for all    4342 data
REM    355 parameters refined using      0 restraints

END

WGHT      0.0636      1.1490

REM Highest difference peak  0.412,  deepest hole -0.300,  1-sigma level  0.059
Q1    1   0.1780  0.3191  0.5025  11.00000  0.05    0.41
Q2    1   0.4377  0.2840  0.4213  11.00000  0.05    0.37
Q3    1   0.3945  0.5074  0.4916  11.00000  0.05    0.37
Q4    1   0.1478  0.2738  0.4937  11.00000  0.05    0.33
Q5    1   0.4639  0.0798  0.4018  11.00000  0.05    0.33
Q6    1   0.4141  0.6382  0.4376  11.00000  0.05    0.31
Q7    1   0.2459  0.4612  0.2442  11.00000  0.05    0.29
Q8    1   0.1989  0.2260  0.4080  11.00000  0.05    0.28
Q9    1   0.3694  0.1423  0.3471  11.00000  0.05    0.28
Q10   1   0.3795  0.3248  0.3734  11.00000  0.05    0.28
Q11   1   0.4965 -0.1991  0.3331  11.00000  0.05    0.27
Q12   1   0.2070  0.1474  0.4705  11.00000  0.05    0.27
Q13   1   0.6119 -0.3870  0.3636  11.00000  0.05    0.26
Q14   1   0.1196  0.4372  0.5111  11.00000  0.05    0.25
Q15   1   0.1863  0.0020  0.5086  11.00000  0.05    0.25
Q16   1   0.0354  0.7337  0.5915  11.00000  0.05    0.25
Q17   1   0.4202  0.0003  0.3585  11.00000  0.05    0.24
Q18   1   0.3635  0.2504  0.3878  11.00000  0.05    0.24
Q19   1   0.6024 -0.4331  0.3854  11.00000  0.05    0.24
Q20   1   0.3250  0.5693  0.4325  11.00000  0.05    0.24
;
_shelx_res_checksum              24430

_shelx_hkl_file                  
;
  -2   0   0   18.67    0.88
   2   0   0   18.64    0.88
   2   0   0   16.97    0.88
   3   0   0  267.89   13.03
  -3   0   0  276.34   13.03
  -4   0   0    2.07    0.15
   4   0   0    1.80    0.15
   5   0   0   56.81    2.78
  -5   0   0   58.56    2.79
   6   0   0   46.10    2.27
  -6   0   0   47.44    2.28
  -7   0   0   55.46    2.70
  -8   0   0  193.43    9.30
  -9   0   0   63.14    3.09
 -10   0   0    8.05    0.48
 -11   0   0   20.95    1.10
 -12   0   0    1.39    0.19
 -13   0   0    2.20    0.26
 -14   0   0   48.65    2.47
  14   0   0   47.92    2.40
 -15   0   0    0.92    0.24
  15   0   0    1.28    0.20
  16   0   0    7.05    0.49
 -16   0   0    7.12    0.58
 -17   0   0   18.18    1.09
  17   0   0   18.09    1.00
 -18   0   0    0.02    0.22
  18   0   0    0.23    0.18
 -19   0   0    2.80    0.37
  19   0   0    3.31    0.32
   0   1   0   -0.10    0.08
  -1   1   0  357.24   17.04
   1   1   0  354.65   17.05
   2  -1   0   30.00    1.45
   2  -1   0   30.47    1.46
  -2  -1   0   30.16    1.46
  -2   1   0   28.48    1.48
   3  -1   0    5.14    0.28
  -3  -1   0    5.32    0.28
  -3   1   0    5.52    0.32
  -4  -1   0  400.91   19.27
   4  -1   0  399.42   19.27
  -4   1   0  407.45   19.29
   5  -1   0   24.67    1.23
  -5  -1   0   24.98    1.23
  -5   1   0   25.49    1.25
   6  -1   0   19.86    0.95
  -6  -1   0   18.64    0.96
  -6   1   0   18.77    0.98
   7  -1   0    0.93    0.12
  -7  -1   0    1.16    0.13
  -7   1   0    1.04    0.16
   8  -1   0   39.63    1.95
  -8  -1   0   40.46    1.96
  -8   1   0   39.28    1.99
  -9  -1   0   16.47    0.86
   9  -1   0   16.29    0.85
  -9   1   0   16.66    0.90
  10  -1   0   88.96    4.33
 -10  -1   0   88.00    4.34
 -10   1   0   91.04    4.38
 -11  -1   0   28.88    1.49
 -11   1   0   30.05    1.54
 -12  -1   0   16.12    0.89
 -12   1   0   16.73    0.94
 -13  -1   0   26.88    1.32
 -13   1   0   23.00    1.26
 -13   1   0   25.03    1.35
  14  -1   0   52.69    2.43
 -14   1   0   46.12    2.51
  14   1   0   46.72    2.52
  15  -1   0   -0.12    0.13
 -15  -1   0    0.11    0.17
  15   1   0   -0.16    0.26
 -15   1   0    0.26    0.23
  16  -1   0    0.42    0.16
 -16  -1   0    0.07    0.19
  16   1   0    0.02    0.27
 -16   1   0    0.42    0.24
 -17  -1   0    3.10    0.37
  17  -1   0    2.59    0.28
  17   1   0    2.41    0.39
 -18  -1   0    0.49    0.24
  18  -1   0    0.40    0.18
  18   1   0    0.48    0.30
  19  -1   0    2.49    0.28
 -19  -1   0    3.09    0.37
  20  -1   0   -0.03    0.17
 -20  -1   0    0.16    0.20
 -21  -1   0    0.79    0.24
   0   2   0   13.84    0.76
   1   2   0    9.35    0.56
  -1   2   0    9.50    0.56
   2  -2   0    1.20    0.11
   2   2   0    1.28    0.19
  -2   2   0    1.48    0.20
  -3  -2   0   31.09    1.51
   3  -2   0   31.95    1.50
   3  -2   0   30.38    1.48
  -3   2   0   29.66    1.55
   4  -2   0  267.14   12.75
  -4  -2   0  270.39   12.76
  -4   2   0  260.59   12.79
  -5  -2   0    1.90    0.16
   5  -2   0    2.06    0.16
  -5   2   0    1.95    0.23
  -6  -2   0    6.86    0.39
   6  -2   0    6.78    0.38
  -6   2   0    6.82    0.47
  -7  -2   0   14.55    0.76
   7  -2   0   14.55    0.75
  -7   2   0   14.95    0.84
   8  -2   0   40.36    1.98
  -8  -2   0   38.24    1.98
  -8   2   0   42.08    2.06
   9  -2   0    1.45    0.17
  -9  -2   0    1.41    0.16
  -9   2   0    1.46    0.26
  10  -2   0    1.57    0.17
 -10  -2   0    1.61    0.18
 -10   2   0    1.56    0.29
 -11  -2   0    0.13    0.09
  11  -2   0    0.05    0.11
  12  -2   0   21.98    1.07
 -12  -2   0   20.71    1.07
 -12   2   0   19.17    1.03
  12   2   0   19.87    1.09
 -12   2   0   18.19    1.36
  12   2   0   18.13    1.18
 -13   2   0    1.64    0.18
  13   2   0    1.69    0.34
  13   2   0    1.77    0.25
 -13   2   0    1.03    0.28
 -14   2   0    1.99    0.20
 -14   2   0    1.66    0.33
  14   2   0    2.24    0.38
  14   2   0    1.83    0.26
  15   2   0    0.16    0.28
  15   2   0    0.23    0.17
 -15   2   0    0.00    0.22
  16  -2   0   10.85    0.64
  16   2   0   10.69    0.83
 -16   2   0    9.66    0.76
  17  -2   0   10.83    0.66
 -17  -2   0   12.08    0.74
 -17   2   0    9.77    0.77
  17   2   0   11.19    0.83
  18  -2   0   35.16    1.76
 -18  -2   0   38.27    1.84
 -18   2   0   31.16    1.83
  18   2   0   33.45    1.87
 -19  -2   0    0.04    0.19
  19  -2   0    0.17    0.16
  19   2   0    0.17    0.27
 -19   2   0   -0.17    0.19
 -20  -2   0    1.07    0.23
  20  -2   0    0.67    0.17
  20   2   0    0.93    0.23
   0   3   0    0.00    0.16
   1   3   0   43.92    2.20
  -1   3   0   43.06    2.20
   2  -3   0    5.36    0.27
   2  -3   0    4.86    0.29
  -2   3   0    5.45    0.42
  -3  -3   0   10.77    0.58
   3  -3   0   10.89    0.57
  -3   3   0   11.28    0.66
   4  -3   0    0.31    0.08
  -4  -3   0    0.54    0.10
  -4   3   0    0.30    0.18
  -5  -3   0    3.03    0.22
   5  -3   0    2.95    0.21
  -5   3   0    3.23    0.33
  -6  -3   0    6.70    0.39
   6  -3   0    6.60    0.38
  -6   3   0    6.34    0.48
  -7  -3   0    8.01    0.47
   7  -3   0    8.84    0.47
  -7   3   0    8.38    0.58
   8  -3   0    2.71    0.23
  -8  -3   0    2.87    0.23
  -9  -3   0    0.69    0.13
   9  -3   0    0.71    0.13
  10  -3   0   14.09    0.77
 -10  -3   0   14.24    0.78
  11   3   0    0.47    0.20
 -11   3   0    0.29    0.13
 -11   3   0    0.21    0.24
  11   3   0   -0.10    0.24
  11   3   0    0.42    0.32
 -11   3   0    0.13    0.19
  12   3   0    3.88    0.51
  12   3   0    3.85    0.36
 -12   3   0    3.40    0.29
  12   3   0    3.98    0.47
 -12   3   0    3.71    0.45
 -12   3   0    3.67    0.36
  13   3   0    1.75    0.37
 -13   3   0    1.64    0.34
  13   3   0    2.28    0.42
 -13   3   0    2.09    0.21
  13   3   0    2.04    0.27
 -13   3   0    1.65    0.26
  14   3   0    6.85    0.50
  14   3   0    6.12    0.61
 -14   3   0    7.43    0.65
  14   3   0    7.14    0.66
 -14   3   0    6.69    0.43
  15   3   0    1.15    0.36
 -15   3   0    0.71    0.14
 -15   3   0    0.70    0.29
  15   3   0    1.11    0.22
  16  -3   0    0.07    0.14
  16   3   0   -0.05    0.17
 -16   3   0    0.69    0.27
  16   3   0   -0.04    0.30
  17  -3   0   17.62    0.96
 -17  -3   0   19.11    1.04
 -17   3   0   16.76    1.08
  17   3   0   18.24    1.12
 -18  -3   0    0.42    0.20
  18  -3   0    0.19    0.15
  18   3   0    0.05    0.26
 -18   3   0    0.09    0.21
 -19  -3   0    0.82    0.21
  19  -3   0    0.62    0.16
 -19   3   0    0.73    0.21
  19   3   0    0.93    0.26
   0   4   0   17.20    0.99
   1  -4   0    1.47    0.14
  -1   4   0    2.20    0.29
  -2  -4   0   12.06    0.66
   2  -4   0   11.99    0.64
  -2   4   0   12.92    0.77
  -3  -4   0   19.42    0.97
   3  -4   0   18.02    0.95
   4  -4   0    8.30    0.46
  -4  -4   0    8.43    0.48
  -5  -4   0    2.44    0.21
   5  -4   0    2.15    0.19
  -6  -4   0    0.39    0.10
   6  -4   0    0.44    0.11
  -7  -4   0    0.94    0.15
   7  -4   0    1.08    0.15
   8   4   0    0.81    0.24
  -8   4   0    0.75    0.22
  -8   4   0    0.76    0.16
   8   4   0    0.78    0.28
   8   4   0    1.09    0.37
  -8   4   0    0.77    0.29
  -9   4   0    0.25    0.25
   9   4   0    0.66    0.27
   9   4   0    0.94    0.25
  -9   4   0    1.07    0.24
   9   4   0    0.85    0.35
  -9   4   0    0.66    0.15
 -10   4   0   29.60    1.78
  10   4   0   35.57    1.90
 -10   4   0   33.07    1.64
  10   4   0   32.20    1.71
  10   4   0   28.26    1.76
 -10   4   0   33.75    1.72
 -11   4   0    0.27    0.20
  11   4   0    0.53    0.34
  11   4   0    0.39    0.22
 -11   4   0    0.56    0.14
  11   4   0    0.72    0.31
 -11   4   0    0.96    0.31
 -12   4   0   16.67    0.93
  12   4   0   18.90    1.20
  12   4   0   17.43    1.00
  12   4   0   17.15    1.13
 -12   4   0   17.13    1.01
 -12   4   0   17.96    1.13
  13   4   0    7.89    0.56
  13   4   0    8.08    0.74
 -13   4   0    7.66    0.48
  13   4   0    7.40    0.68
 -13   4   0    8.47    0.69
 -13   4   0    7.36    0.56
 -14   4   0   12.60    0.79
  14   4   0   13.83    0.96
  14   4   0   12.01    0.92
  14   4   0   13.96    0.80
 -14   4   0   13.63    0.74
 -14   4   0   15.15    0.95
  15   4   0    2.11    0.36
  15   4   0    2.24    0.27
 -15   4   0    2.57    0.22
 -15   4   0    1.57    0.23
 -15   4   0    2.63    0.38
  15   4   0    2.90    0.40
  16  -4   0    5.45    0.36
  16   4   0    4.90    0.49
 -16   4   0    5.30    0.48
  16   4   0    5.26    0.39
  16   4   0    3.83    0.42
  17  -4   0    0.62    0.15
 -17  -4   0    0.84    0.20
 -17   4   0    0.29    0.22
  17   4   0    0.87    0.28
 -18  -4   0    1.24    0.20
  18  -4   0    1.06    0.15
 -18   4   0    1.00    0.22
  18   4   0    0.68    0.24
  -3   5   0   23.58    1.28
  -3   5   0   24.35    1.29
   3   5   0   21.61    1.38
  -4   5   0   27.62    1.45
  -4   5   0   27.25    1.43
   4   5   0   24.01    1.49
   4   5   0   26.62    1.56
   5   5   0   36.75    1.93
   5   5   0   34.71    2.02
  -5   5   0   37.46    1.90
  -5   5   0   34.48    1.91
   6   5   0   11.34    0.80
   6   5   0   11.82    0.78
   6   5   0   12.03    0.93
  -6   5   0   12.50    0.77
  -6   5   0   11.94    0.82
  -7   5   0    0.12    0.13
   7   5   0    0.10    0.21
  -7   5   0    0.69    0.26
   7   5   0    0.15    0.33
  -7   5   0    0.39    0.22
   7   5   0   -0.18    0.22
   8   5   0    0.15    0.32
   8   5   0    0.29    0.24
   8   5   0    0.21    0.22
  -8   5   0    0.14    0.22
  -8   5   0    0.21    0.13
  -8   5   0    0.63    0.27
   9   5   0   30.49    1.67
  -9   5   0   30.01    1.75
  -9   5   0   32.85    1.69
  -9   5   0   30.89    1.59
   9   5   0   33.11    1.85
   9   5   0   29.79    1.72
  10   5   0    4.49    0.43
  10   5   0    5.56    0.64
 -10   5   0    3.62    0.48
  10   5   0    4.09    0.50
 -10   5   0    4.24    0.44
 -10   5   0    4.98    0.35
  11   5   0   21.05    1.19
  11   5   0   22.63    1.37
 -11   5   0   19.92    1.29
 -11   5   0   21.51    1.21
  11   5   0   21.38    1.29
 -11   5   0   21.57    1.12
  12   5   0    3.06    0.43
 -12   5   0    2.60    0.32
  12   5   0    2.65    0.46
 -12   5   0    1.47    0.38
  12   5   0    2.85    0.32
 -12   5   0    2.94    0.25
 -13   5   0    2.27    0.36
 -13   5   0    2.00    0.27
  13   5   0    2.05    0.37
 -13   5   0    1.62    0.19
  13   5   0    1.82    0.25
  13   5   0    1.91    0.39
  14   5   0    1.78    0.35
 -14   5   0    2.19    0.20
 -14   5   0    1.92    0.33
  14   5   0    2.35    0.25
  14   5   0    2.58    0.37
 -14   5   0    1.80    0.24
  15  -5   0    2.12    0.21
  15   5   0    2.77    0.35
  15   5   0    2.40    0.32
 -15   5   0    2.23    0.23
 -15   5   0    2.13    0.32
  15   5   0    2.91    0.26
 -16  -5   0    0.88    0.19
  16  -5   0    0.75    0.14
 -16   5   0    0.87    0.21
 -16   5   0    0.94    0.13
  16   5   0    0.70    0.23
   4   6   0    0.67    0.33
  -4   6   0    1.08    0.25
  -4   6   0    0.73    0.23
   5   6   0    5.64    0.60
  -5   6   0    4.80    0.45
  -5   6   0    5.21    0.47
  -6   6   0    7.50    0.55
  -6   6   0    6.04    0.54
   6   6   0    6.55    0.68
   6   6   0    6.49    0.67
  -7   6   0    1.53    0.28
   7   6   0    1.49    0.38
   7   6   0    1.33    0.27
  -7   6   0    1.32    0.30
   8   6   0    3.87    0.38
  -8   6   0    3.85    0.39
   8   6   0    4.09    0.53
   8   6   0    4.34    0.43
  -8   6   0    4.43    0.46
   9   6   0   15.26    0.90
   9   6   0   15.87    0.97
  -9   6   0   16.09    0.99
   9   6   0   16.16    1.06
  -9   6   0   15.94    0.93
  10   6   0   15.51    0.99
 -10   6   0   16.30    0.88
 -10   6   0   17.97    0.94
 -10   6   0   15.19    0.99
  10   6   0   16.05    0.91
  10   6   0   16.62    1.05
 -11   6   0   10.09    0.59
  11   6   0   11.57    0.65
 -11   6   0   11.94    0.68
  11   6   0   10.43    0.77
 -11   6   0   11.41    0.75
  11   6   0   10.76    0.74
  12   6   0    3.26    0.29
  12   6   0    3.86    0.38
 -12   6   0    3.71    0.38
  12   6   0    3.20    0.40
 -12   6   0    3.02    0.23
 -12   6   0    3.14    0.30
  13  -6   0    0.59    0.12
  13   6   0    0.74    0.22
 -13   6   0    0.54    0.15
  13   6   0    0.46    0.21
 -13   6   0    0.70    0.21
  13   6   0    0.82    0.14
  -6   7   0    4.07    0.33
   6   7   0    3.91    0.39
  -7   7   0   15.06    0.79
   7   7   0   13.57    0.85
  -8   7   0    0.68    0.20
   8   7   0    1.10    0.25
  -8   7   0    1.16    0.18
   9   7   0    0.14    0.17
  -9   7   0   -0.05    0.13
  -9   7   0   -0.18    0.14
  20   0  -1   -0.29    0.18
 -20   0   1   -0.26    0.22
 -19   0   1    0.22    0.25
  19   0  -1    0.19    0.19
  18   0  -1   -0.13    0.18
 -18   0   1    0.04    0.22
 -17   0   1   -0.03    0.22
  17   0  -1   -0.34    0.16
  16   0  -1   -0.26    0.15
 -16   0   1   -0.19    0.20
 -15   0   1    0.20    0.19
  15   0  -1    0.07    0.15
 -14   0   1   -0.14    0.17
  14   0  -1    0.17    0.15
 -13   0   1    0.01    0.13
 -12   0   1   -0.09    0.11
 -11   0   1   -0.04    0.10
 -10   0   1    0.03    0.10
  -9   0   1    0.03    0.10
  -8   0   1    0.09    0.09
  -7   0   1    0.02    0.08
  -6   0   1    0.02    0.07
  -5   0   1   -0.06    0.06
  -4   0   1    0.01    0.06
  -3   0   1   -0.05    0.05
  -2   0   1   -0.12    0.03
  -1   0   1   -0.22    0.02
   0   0   1   -0.13    0.02
   0   0   1   -0.13    0.01
  -1   0  -1   -0.05    0.02
   1   0   1   -0.05    0.02
   1   0   1   -0.09    0.02
  -2   0  -1   -0.72    0.03
   2   0   1   -0.77    0.04
   2   0   1   -0.76    0.03
   3   0   1   -0.04    0.04
   3   0   1    0.07    0.06
  -3   0  -1    0.02    0.04
   4   0   1   -0.69    0.05
  -4   0  -1   -0.69    0.05
   4   0   1   -0.67    0.07
  -5   0  -1    0.00    0.06
   5   0   1   -0.01    0.08
   5   0   1    0.08    0.06
   6   0   1   -0.21    0.06
  -6   0  -1   -0.07    0.07
  -7   0  -1    0.00    0.07
   7   0   1   -0.10    0.07
  -8   0  -1   -0.07    0.08
  -9   0  -1    0.20    0.10
 -10   0  -1    0.01    0.09
 -11   0  -1    0.01    0.10
 -12   0  -1   -0.02    0.11
 -13   0  -1   -0.15    0.12
 -14   0  -1   -0.08    0.16
  14   0   1   -0.06    0.12
  15   0   1    0.10    0.14
 -15   0  -1    0.01    0.18
 -16   0  -1    0.10    0.20
  16   0   1    0.19    0.16
 -17   0  -1   -0.04    0.20
  17   0   1    0.22    0.16
 -18   0  -1    0.09    0.22
 -21  -1   1    0.35    0.20
  21  -1  -1    0.23    0.17
  20  -1  -1    1.70    0.24
 -20  -1   1    1.55    0.28
 -19  -1   1    1.93    0.32
  19  -1  -1    1.83    0.26
 -18  -1   1    2.76    0.38
  18  -1  -1    2.58    0.29
 -18   1   1    2.61    0.39
  17  -1  -1    3.44    0.33
 -17  -1   1    4.60    0.45
 -17   1   1    3.73    0.45
  17   1  -1    2.85    0.49
 -16  -1   1    0.17    0.20
  16  -1  -1    0.49    0.17
 -16   1   1    0.53    0.27
  16   1  -1    0.03    0.27
 -15  -1   1   10.25    0.66
  15  -1  -1    9.36    0.58
 -15   1   1    8.54    0.69
  15   1  -1    9.42    0.72
  15   1  -1    8.74    0.71
  14  -1  -1   15.27    0.80
 -14   1   1   14.30    0.91
  14   1  -1   13.11    0.92
  14   1  -1   14.92    0.87
 -14   1   1   13.67    0.88
 -13  -1   1   11.11    0.66
 -13   1   1   11.74    0.72
  13   1  -1   10.70    0.66
 -12  -1   1   25.21    1.30
 -12   1   1   24.82    1.35
 -11  -1   1    1.08    0.16
 -11   1   1    1.11    0.20
 -10  -1   1    7.92    0.47
 -10   1   1    8.29    0.53
  -9  -1   1    3.81    0.27
   9  -1  -1    3.71    0.26
  -9   1   1    4.04    0.33
   8  -1  -1   24.79    1.20
  -8  -1   1   25.51    1.21
  -8   1   1   21.46    1.23
  -7  -1   1   27.96    1.35
   7  -1  -1   27.19    1.34
  -7   1   1   26.03    1.37
   6  -1  -1   13.84    0.70
  -6  -1   1   14.03    0.71
  -6   1   1   13.68    0.74
   5  -1  -1   83.88    4.05
  -5  -1   1   85.00    4.06
  -5   1   1   83.45    4.08
   4  -1  -1  162.12    7.78
  -4  -1   1  164.67    7.78
  -4   1   1  159.97    7.80
   3  -1  -1  170.01    8.08
  -3  -1   1  168.67    8.08
  -3   1   1  166.12    8.10
  -2  -1   1  143.83    6.83
   2  -1  -1  144.83    6.83
  -2   1   1  139.02    6.85
   1  -1  -1   53.97    2.57
  -1   1   1   53.07    2.60
   0   1  -1   35.71    1.71
   0   1   1   34.44    1.72
   1  -1   1  290.24   13.43
  -1   1  -1  280.37   13.44
   1   1   1  271.17   13.46
   2  -1   1   94.23    4.54
   2  -1   1   97.86    4.55
  -2   1  -1   92.04    4.56
   3  -1   1   76.98    3.66
   3  -1   1   73.67    3.64
  -3  -1  -1   76.79    3.66
  -3   1  -1   76.78    3.67
  -4  -1  -1  617.46   30.31
   4  -1   1  653.92   30.30
   4  -1   1  590.70   30.28
  -4   1  -1  668.13   30.31
   5  -1   1  414.30   19.04
  -5  -1  -1  398.67   19.04
   5  -1   1  356.99   19.02
  -5   1  -1  421.09   19.05
  -6  -1  -1   49.98    2.39
   6  -1   1   48.57    2.38
  -6   1  -1   48.91    2.41
  -7  -1  -1   31.15    1.46
   7  -1   1   30.60    1.45
  -7   1  -1   25.92    1.47
  -8  -1  -1   44.23    2.18
   8  -1   1   45.24    2.18
  -8   1  -1   43.64    2.20
  -9  -1  -1   13.87    0.75
   9  -1   1   14.22    0.75
  -9   1  -1   14.94    0.79
 -10  -1  -1   26.84    1.37
  10  -1   1   27.27    1.37
 -10   1  -1   27.28    1.41
  11  -1   1   39.14    1.95
 -11  -1  -1   39.01    1.96
 -11   1  -1   39.67    2.00
 -12  -1  -1    0.18    0.11
 -12   1  -1    0.50    0.17
 -13   1  -1    5.30    0.33
 -13   1  -1    4.37    0.45
  13   1   1    5.03    0.39
  13   1   1    4.29    0.46
  14   1   1    5.65    0.50
 -14   1  -1    4.56    0.46
  14   1   1    4.24    0.38
 -15  -1  -1    0.67    0.22
  15  -1   1    0.32    0.15
  15   1   1    0.93    0.29
 -15   1  -1    0.56    0.24
  16  -1   1    5.61    0.41
 -16  -1  -1    5.68    0.49
 -16   1  -1    5.48    0.53
  16   1   1    4.57    0.52
  17  -1   1   22.57    1.17
 -17  -1  -1   23.33    1.25
 -17   1  -1   20.00    1.24
  17   1   1   20.82    1.28
  18  -1   1    4.10    0.34
 -18  -1  -1    4.29    0.42
  18   1   1    3.05    0.42
 -19  -1  -1   28.39    1.52
  19  -1   1   27.75    1.45
  20  -1   1    1.82    0.22
 -20  -1  -1    1.58    0.26
 -20  -2   1    4.86    0.44
  20  -2  -1    5.54    0.39
 -19  -2   1    1.16    0.25
  19  -2  -1    1.21    0.21
  19   2  -1    1.18    0.30
 -18  -2   1    0.17    0.21
  18  -2  -1    0.31    0.18
  18   2  -1    0.41    0.29
 -18   2   1   -0.06    0.23
  17  -2  -1   23.68    1.21
 -17  -2   1   25.46    1.30
 -17   2   1   21.22    1.30
  17   2  -1   19.54    1.33
 -16  -2   1    1.93    0.30
  16  -2  -1    1.42    0.22
  16   2  -1    2.00    0.38
 -16   2   1    1.49    0.32
  15  -2  -1    6.63    0.46
 -15   2   1    4.91    0.55
  15   2  -1    7.62    0.50
  15   2  -1    6.60    0.61
  14   2  -1   41.67    1.98
 -14   2   1   34.15    2.04
  14   2  -1   37.59    2.07
 -14   2   1   39.35    1.93
  13   2  -1   42.78    2.07
 -13   2   1   38.47    2.13
 -13   2   1   41.44    2.02
  13   2  -1   38.16    2.14
 -12  -2   1    0.12    0.10
 -12   2   1    0.10    0.11
  12   2  -1    0.17    0.23
 -12   2   1    0.41    0.23
  11  -2  -1    0.31    0.12
 -11  -2   1    0.25    0.11
 -11   2   1    0.30    0.21
  10  -2  -1   74.18    3.28
 -10  -2   1   69.84    3.29
 -10   2   1   55.75    3.35
   9  -2  -1    0.24    0.10
  -9  -2   1    0.37    0.10
  -9   2   1    0.61    0.22
   8  -2  -1    0.49    0.10
  -8  -2   1    0.54    0.11
  -8   2   1    0.50    0.20
   7  -2  -1  111.16    5.45
  -7  -2   1  110.45    5.45
  -7   2   1  117.77    5.52
   6  -2  -1   -0.07    0.07
  -6  -2   1    0.08    0.07
  -6   2   1    0.01    0.16
  -5  -2   1   43.33    2.07
   5  -2  -1   41.41    2.07
  -5   2   1   42.63    2.12
   4  -2  -1   12.66    0.66
  -4  -2   1   13.80    0.67
  -4   2   1   12.64    0.73
  -3  -2   1    2.19    0.16
   3  -2  -1    2.16    0.15
   3  -2  -1    2.24    0.12
  -3   2   1    2.08    0.23
  -2  -2   1   18.36    0.92
   2  -2  -1   18.69    0.92
  -2   2   1   18.89    0.99
   1  -2  -1   21.25    1.08
   1   2  -1   22.31    1.13
  -1   2   1   22.71    1.15
   0   2  -1    8.04    0.49
   0   2   1    8.33    0.51
   1   2   1    3.21    0.28
  -1   2  -1    3.16    0.26
   2  -2   1   73.40    3.48
   2   2   1   71.07    3.55
  -2   2  -1   73.22    3.54
   3  -2   1   99.75    4.74
   3  -2   1   94.77    4.72
  -3  -2  -1  101.23    4.75
  -3   2  -1   98.44    4.77
   4  -2   1   62.11    2.92
  -4  -2  -1   62.83    2.93
   4  -2   1   56.48    2.89
  -4   2  -1   60.10    2.96
   5  -2   1    1.20    0.12
  -5  -2  -1    1.18    0.12
  -5   2  -1    1.50    0.19
  -6  -2  -1    0.96    0.12
   6  -2   1    0.92    0.11
  -6   2  -1    1.01    0.18
   7  -2   1   38.59    1.92
  -7  -2  -1   39.46    1.93
  -7   2  -1   39.19    1.98
  -8  -2  -1   85.51    4.28
   8  -2   1   88.78    4.28
  -8   2  -1   90.82    4.34
  -9  -2  -1    8.29    0.48
   9  -2   1    8.57    0.48
  -9   2  -1    8.18    0.58
 -10  -2  -1    8.50    0.49
  10  -2   1    8.01    0.48
 -11  -2  -1   16.34    0.89
  11  -2   1   16.89    0.89
  12   2   1    0.24    0.17
  12   2   1    0.24    0.25
 -12   2  -1    0.36    0.12
 -12   2  -1   -0.06    0.21
  13   2   1    6.78    0.49
 -13   2  -1    6.68    0.58
  13   2   1    7.81    0.62
 -13   2  -1    6.66    0.43
  14   2   1    0.22    0.17
 -14   2  -1    0.17    0.11
  14   2   1    0.14    0.27
 -14   2  -1    0.16    0.24
 -15   2  -1   12.07    0.85
  15   2   1   13.25    0.90
  15   2   1   12.39    0.74
  16  -2   1   19.63    1.00
 -16   2  -1   16.97    1.11
  16   2   1   18.14    1.16
 -17  -2  -1   14.71    0.84
  17  -2   1   13.49    0.76
  17   2   1   11.98    0.90
 -17   2  -1   11.63    0.86
 -18  -2  -1   32.10    1.58
  18  -2   1   29.24    1.50
 -18   2  -1   26.83    1.59
  18   2   1   28.40    1.62
 -19  -2  -1   -0.19    0.17
  19  -2   1    0.27    0.15
  19   2   1    0.22    0.25
 -19   2  -1    0.00    0.20
 -20  -2  -1    0.81    0.20
  20  -2   1    0.78    0.17
  20   2   1    0.83    0.22
  19  -3  -1    2.25    0.22
 -19  -3   1    2.02    0.27
 -19   3   1    1.44    0.25
  19   3  -1    1.75    0.31
  18  -3  -1    2.29    0.24
 -18  -3   1    2.39    0.30
  18   3  -1    2.28    0.36
 -18   3   1    2.67    0.34
  17  -3  -1   26.53    1.38
 -17  -3   1   29.14    1.46
  17   3  -1   26.55    1.52
 -17   3   1   24.15    1.48
  16  -3  -1   -0.12    0.13
  16   3  -1    0.29    0.30
 -16   3   1    0.09    0.24
  15   3  -1    3.35    0.34
 -15   3   1    3.15    0.43
  15   3  -1    4.08    0.48
  14   3  -1   36.50    1.81
  14   3  -1   37.11    1.94
 -14   3   1   32.43    1.89
 -14   3   1   35.33    1.75
  14   3  -1   32.19    1.89
 -13   3   1    8.83    0.71
  13   3  -1    9.06    0.72
 -13   3   1    7.84    0.57
  13   3  -1    9.40    0.59
  13   3  -1    8.26    0.74
 -13   3   1    9.31    0.53
  12   3  -1   10.86    0.82
 -12   3   1    9.28    0.65
  12   3  -1   10.52    0.79
 -12   3   1   10.56    0.76
 -12   3   1   10.47    0.59
  12   3  -1   10.84    0.66
 -11   3   1   50.16    2.36
 -11   3   1   45.78    2.48
  11   3  -1   47.83    2.42
  11   3  -1   48.03    2.49
 -11   3   1   46.24    2.41
  11   3  -1   46.61    2.54
 -10  -3   1   94.07    4.63
  10  -3  -1   95.90    4.62
   9  -3  -1    0.19    0.10
  -9  -3   1    0.30    0.10
  -8  -3   1    3.39    0.26
   8  -3  -1    3.51    0.26
  -8   3   1    4.01    0.41
   7  -3  -1   64.73    3.22
  -7  -3   1   67.11    3.23
  -7   3   1   66.74    3.32
  -6  -3   1    1.78    0.16
   6  -3  -1    1.68    0.15
  -6   3   1    1.78    0.26
   5  -3  -1  114.77    5.59
  -5  -3   1  117.08    5.60
  -5   3   1  116.09    5.68
   4  -3  -1   21.42    1.07
  -4  -3   1   21.42    1.08
  -4   3   1   21.82    1.17
   3  -3  -1   25.13    1.28
  -3  -3   1   26.16    1.29
  -3   3   1   27.04    1.38
  -2  -3   1  104.00    5.00
   2  -3  -1  100.25    4.98
  -2   3   1  106.99    5.08
   1  -3  -1   -0.06    0.05
  -1   3   1   -0.11    0.17
   1   3  -1    0.06    0.15
   0   3  -1   25.50    1.33
   0   3   1   25.39    1.35
   1   3   1    5.30    0.43
  -1   3  -1    5.41    0.41
   2  -3   1    1.50    0.12
   2  -3   1    1.94    0.15
  -2   3  -1    1.87    0.23
   2   3   1    1.54    0.25
   3  -3   1  292.51   14.25
  -3  -3  -1  305.90   14.26
  -3   3  -1  293.18   14.31
   4  -3   1    1.72    0.15
  -4  -3  -1    1.55    0.16
  -4   3  -1    1.42    0.21
   5  -3   1   53.63    2.59
  -5  -3  -1   53.44    2.60
  -5   3  -1   52.40    2.66
  -6  -3  -1  146.45    7.00
   6  -3   1  143.76    6.99
  -7  -3  -1   10.77    0.58
   7  -3   1   10.16    0.57
  -8  -3  -1    8.05    0.47
   8  -3   1    8.27    0.47
   9  -3   1    0.32    0.11
  -9  -3  -1    0.23    0.10
 -10  -3  -1    3.69    0.29
  10  -3   1    4.25    0.30
 -10   3  -1    3.68    0.49
  10   3   1    3.80    0.50
 -10   3  -1    3.89    0.33
  10   3   1    3.66    0.39
  11   3   1   10.74    0.68
 -11   3  -1   10.88    0.60
  11   3   1   10.39    0.75
 -11   3  -1    9.59    0.74
  11   3   1   10.85    0.85
 -11   3  -1    9.62    0.66
  12   3   1    5.29    0.52
 -12   3  -1    4.59    0.34
  12   3   1    5.01    0.43
 -12   3  -1    4.61    0.51
  12   3   1    4.48    0.57
 -12   3  -1    4.47    0.41
  13   3   1    3.34    0.49
  13   3   1    2.78    0.43
  13   3   1    3.91    0.36
 -13   3  -1    3.44    0.45
 -13   3  -1    3.73    0.28
 -13   3  -1    2.79    0.33
 -14   3  -1    0.23    0.12
 -14   3  -1    0.10    0.26
  14   3   1    0.08    0.29
  14   3   1   -0.09    0.16
  15   3   1    1.96    0.27
  15   3   1    2.77    0.42
 -15   3  -1    2.28    0.21
 -15   3  -1    1.48    0.35
  16   3   1    0.40    0.17
  16   3   1    0.47    0.31
 -16   3  -1    0.26    0.27
 -17  -3  -1   17.80    0.95
  17  -3   1   16.10    0.88
  17   3   1   16.01    1.04
 -17   3  -1   14.34    0.99
  18  -3   1   12.76    0.70
 -18  -3  -1   13.48    0.76
 -18   3  -1   11.49    0.80
  18   3   1   12.54    0.85
 -19  -3  -1    1.61    0.23
  19  -3   1    1.61    0.19
 -19   3  -1    0.98    0.23
  19   3   1    1.52    0.27
  18  -4  -1    2.35    0.22
 -18  -4   1    2.61    0.27
 -18   4   1    2.44    0.28
  18   4  -1    2.07    0.30
 -17  -4   1   15.97    0.88
  17  -4  -1   14.90    0.82
  17   4  -1   16.74    0.96
 -17   4   1   13.89    0.91
  16  -4  -1   21.96    1.10
  16   4  -1   18.60    1.16
  16   4  -1   22.88    1.25
 -16   4   1   21.70    1.22
  15   4  -1   17.53    1.13
 -15   4   1   17.51    1.02
  15   4  -1   20.21    1.19
 -15   4   1   19.98    1.17
  15   4  -1   20.88    1.05
  14   4  -1    9.19    0.78
  14   4  -1   11.51    0.83
 -14   4   1    9.75    0.64
  14   4  -1   11.24    0.65
 -14   4   1   10.19    0.58
 -14   4   1    9.41    0.77
 -13   4   1   31.11    1.58
 -13   4   1   31.79    1.76
  13   4  -1   31.67    1.65
 -13   4   1   30.93    1.65
  13   4  -1   29.65    1.78
  13   4  -1   33.29    1.78
 -12   4   1   15.08    0.82
 -12   4   1   14.20    1.00
 -12   4   1   15.24    0.89
  12   4  -1   15.04    1.02
  12   4  -1   15.73    1.07
  12   4  -1   15.02    0.89
  11   4  -1    0.93    0.36
 -11   4   1    0.51    0.21
  11   4  -1    0.46    0.29
 -11   4   1    0.52    0.27
 -11   4   1    0.52    0.14
  11   4  -1    0.31    0.20
 -10   4   1  124.16    6.04
  10   4  -1  125.24    6.04
  10   4  -1  116.40    6.09
 -10   4   1  115.89    6.10
  10   4  -1  129.42    6.20
 -10   4   1  126.24    5.97
  -9   4   1    7.39    0.54
  -9   4   1    6.91    0.44
   9   4  -1    7.19    0.54
  -9   4   1    6.90    0.61
   9   4  -1    6.72    0.60
   9   4  -1    6.31    0.67
   8  -4  -1    0.10    0.10
  -8  -4   1    0.06    0.10
  -8   4   1   -0.02    0.11
   8   4  -1    0.05    0.20
   8   4  -1    0.13    0.24
  -8   4   1   -0.27    0.23
  -8   4   1    0.06    0.18
   8   4  -1    0.09    0.30
   7  -4  -1   39.31    1.99
  -7  -4   1   41.00    2.01
  -6  -4   1    1.78    0.18
   6  -4  -1    2.06    0.19
   5  -4  -1    0.05    0.08
  -5  -4   1    0.13    0.08
   4  -4  -1    1.48    0.14
  -4  -4   1    1.44    0.15
  -4   4   1    1.13    0.25
   3  -4  -1    0.80    0.11
  -3  -4   1    0.90    0.12
  -3   4   1    0.93    0.23
  -2  -4   1   10.36    0.58
  -2   4   1   11.39    0.71
  -1  -4   1   37.81    1.92
  -1   4   1   40.45    2.04
   0  -4   1    4.44    0.27
   0   4   1    5.56    0.47
   1  -4   1   25.30    1.30
   1   4   1   27.02    1.42
  -2  -4  -1   46.19    2.25
   2  -4   1   44.82    2.23
  -3  -4  -1    0.15    0.09
   3  -4   1   -0.03    0.07
   4  -4   1  154.72    7.47
  -4  -4  -1  155.33    7.49
  -5  -4  -1    1.61    0.18
   5  -4   1    1.70    0.17
  -6  -4  -1   40.70    2.01
   6  -4   1   40.04    2.00
  -7  -4  -1   53.24    2.62
   7  -4   1   52.98    2.60
   7   4   1   52.19    2.98
   8   4   1   39.15    2.14
   8   4   1   37.69    1.99
  -8   4  -1   36.34    2.02
  -8   4  -1   38.08    1.90
  -8   4  -1   38.23    1.97
   8   4   1   36.55    2.01
  -9   4  -1    1.45    0.19
  -9   4  -1    1.46    0.28
  -9   4  -1    1.32    0.32
   9   4   1    1.04    0.38
   9   4   1    1.20    0.26
   9   4   1    1.14    0.32
  10   4   1    1.58    0.43
  10   4   1    1.13    0.26
 -10   4  -1    1.29    0.19
 -10   4  -1    1.62    0.28
  10   4   1    1.34    0.34
 -10   4  -1    1.62    0.36
 -11   4  -1    1.71    0.35
  11   4   1    1.31    0.34
  11   4   1    0.95    0.24
 -11   4  -1    1.00    0.24
  11   4   1    0.77    0.38
 -11   4  -1    0.98    0.17
 -12   4  -1   41.82    2.22
  12   4   1   47.78    2.35
  12   4   1   42.83    2.23
 -12   4  -1   43.04    2.33
 -12   4  -1   42.95    2.16
  12   4   1   42.06    2.38
 -13   4  -1    2.25    0.39
  13   4   1    1.12    0.37
  13   4   1    1.17    0.37
  13   4   1    1.63    0.27
 -13   4  -1    1.35    0.18
 -13   4  -1    1.64    0.26
  14   4   1    5.43    0.43
 -14   4  -1    5.85    0.55
  14   4   1    4.03    0.52
  14   4   1    5.32    0.56
 -14   4  -1    5.01    0.35
 -14   4  -1    4.70    0.40
 -15   4  -1    0.59    0.28
  15   4   1    0.29    0.30
 -15   4  -1    0.97    0.19
 -15   4  -1    0.60    0.13
  15   4   1    0.52    0.18
  15   4   1    0.37    0.26
  16  -4   1   15.84    0.85
  16   4   1   16.96    1.01
  16   4   1   16.08    0.88
 -16   4  -1   14.95    0.98
  17  -4   1    7.09    0.45
 -17  -4  -1    8.31    0.51
  17   4   1    6.55    0.55
 -17   4  -1    6.70    0.56
 -18  -4  -1    3.19    0.29
  18  -4   1    3.01    0.24
 -18   4  -1    2.89    0.30
  18   4   1    3.10    0.32
  16  -5  -1    4.89    0.34
 -16  -5   1    5.63    0.39
  16   5  -1    5.65    0.43
 -16   5   1    4.87    0.32
  16   5  -1    4.48    0.39
 -16   5   1    5.67    0.44
  15  -5  -1    0.50    0.14
 -15   5   1    0.09    0.21
  15   5  -1    0.30    0.22
  15   5  -1    0.39    0.15
  15   5  -1    0.36    0.25
 -15   5   1    0.37    0.15
 -14   5   1    0.80    0.19
 -14   5   1    0.50    0.26
  14   5  -1    0.96    0.19
  14   5  -1    0.26    0.26
  14   5  -1    0.63    0.29
 -13   5   1   -0.03    0.24
  13   5  -1    0.20    0.17
  13   5  -1   -0.31    0.27
  13   5  -1   -0.03    0.29
 -13   5   1    0.12    0.11
 -13   5   1    0.16    0.18
  12   5  -1   -0.27    0.30
 -12   5   1    0.15    0.12
 -12   5   1    0.03    0.27
  12   5  -1   -0.59    0.25
  12   5  -1   -0.18    0.17
 -12   5   1    0.02    0.19
 -11   5   1    0.03    0.11
  11   5  -1    0.19    0.34
 -11   5   1    0.16    0.28
  11   5  -1    0.15    0.19
 -11   5   1   -0.07    0.19
  11   5  -1    0.13    0.28
  10   5  -1    0.64    0.23
 -10   5   1    1.24    0.33
 -10   5   1    0.75    0.24
 -10   5   1    0.47    0.14
  10   5  -1    0.70    0.29
  10   5  -1    0.68    0.37
   9   5  -1    0.57    0.22
  -9   5   1   -0.21    0.23
   9   5  -1   -0.14    0.24
  -9   5   1    0.13    0.13
  -9   5   1    0.26    0.21
   9   5  -1   -0.05    0.31
   8   5  -1    0.49    0.25
   8   5  -1    0.34    0.22
  -8   5   1    0.27    0.13
  -8   5   1    0.30    0.23
  -8   5   1    0.19    0.25
   8   5  -1    0.06    0.32
   7   5  -1    1.51    0.40
   7   5  -1    1.57    0.30
  -7   5   1    1.69    0.29
  -7   5   1    1.83    0.34
   7   5  -1    1.03    0.27
  -6   5   1   42.72    2.21
  -6   5   1   43.30    2.25
   6   5  -1   42.37    2.33
   6   5  -1   42.39    2.22
   6   5  -1   42.45    2.22
   5   5  -1   13.91    0.88
   5   5  -1   14.42    1.01
  -5   5   1   14.64    0.92
  -5   5   1   15.50    0.89
   4   5  -1    3.10    0.45
  -4   5   1    3.37    0.35
  -4   5   1    3.54    0.38
   3   5  -1   34.04    1.93
  -3   5   1   35.49    1.82
  -3   5   1   35.19    1.84
  -2   5   1   15.03    0.89
   2   5   1    0.48    0.42
  -3   5  -1   17.77    0.97
   3   5   1   15.36    1.02
   3   5   1   15.41    1.08
  -4   5  -1   58.68    2.94
   4   5   1   57.04    3.06
  -4   5  -1   56.94    2.94
   4   5   1   58.89    2.99
  -5   5  -1   12.88    0.87
   5   5   1   14.23    0.91
   5   5   1   14.05    1.00
  -5   5  -1   14.06    0.85
  -5   5  -1   12.99    0.81
  -6   5  -1    4.73    0.48
   6   5   1    4.52    0.59
   6   5   1    5.07    0.51
  -6   5  -1    4.57    0.45
   6   5   1    5.48    0.57
  -6   5  -1    4.76    0.38
  -7   5  -1    0.30    0.23
   7   5   1    0.26    0.24
   7   5   1    0.13    0.32
   7   5   1    0.26    0.24
  -7   5  -1    0.16    0.25
  -7   5  -1    0.39    0.14
   8   5   1    1.95    0.33
  -8   5  -1    1.74    0.30
  -8   5  -1    2.25    0.37
  -8   5  -1    1.81    0.23
   8   5   1    2.47    0.49
   8   5   1    1.61    0.33
   9   5   1   17.83    1.05
  -9   5  -1   17.32    0.96
  -9   5  -1   18.48    1.06
   9   5   1   18.80    1.24
   9   5   1   16.92    1.12
  -9   5  -1   16.68    1.12
  10   5   1    7.25    0.75
 -10   5  -1    6.94    0.46
 -10   5  -1    7.92    0.58
  10   5   1    7.50    0.57
 -10   5  -1    6.41    0.63
  10   5   1    6.51    0.62
  11   5   1    2.95    0.34
  11   5   1    2.73    0.42
 -11   5  -1    1.76    0.30
 -11   5  -1    2.43    0.42
  11   5   1    2.77    0.50
 -11   5  -1    1.99    0.22
  12   5   1   -0.15    0.28
 -12   5  -1    0.04    0.12
 -12   5  -1   -0.22    0.25
 -12   5  -1   -0.19    0.19
  12   5   1    0.10    0.19
  12   5   1   -0.48    0.29
  13   5   1    3.03    0.41
  13   5   1    3.07    0.30
 -13   5  -1    2.64    0.38
 -13   5  -1    2.17    0.29
 -13   5  -1    2.57    0.23
  13   5   1    2.08    0.40
 -14   5  -1   13.83    0.84
  14   5   1   11.03    0.82
 -14   5  -1   13.42    0.68
 -14   5  -1   11.44    0.72
  14   5   1   12.84    0.84
  14   5   1   12.90    0.73
  15   5   1    1.78    0.30
 -15   5  -1    1.41    0.20
  15   5   1    1.79    0.29
  15   5   1    2.20    0.23
 -15   5  -1    1.89    0.30
 -16  -5  -1    0.96    0.18
  16  -5   1    0.62    0.13
  16   5   1    0.74    0.19
 -16   5  -1    0.91    0.21
 -16   5  -1    0.51    0.14
  16   5   1    0.87    0.23
 -13   6   1    0.21    0.13
  13   6  -1    0.12    0.19
 -13   6   1    0.23    0.20
  13   6  -1    0.37    0.21
  13   6  -1   -0.06    0.11
 -12   6   1    9.85    0.65
 -12   6   1    8.78    0.56
  12   6  -1   10.27    0.66
  12   6  -1    8.43    0.53
  12   6  -1    9.32    0.65
  11   6  -1    9.65    0.67
  11   6  -1    9.22    0.55
 -11   6   1    9.12    0.67
 -11   6   1    8.67    0.58
  11   6  -1    8.54    0.69
 -10   6   1   -0.29    0.22
 -10   6   1    0.39    0.20
  10   6  -1   -0.14    0.15
  10   6  -1    0.23    0.29
  10   6  -1   -0.12    0.24
  -9   6   1    0.93    0.29
   9   6  -1    0.91    0.21
  -9   6   1    1.09    0.24
   9   6  -1    1.35    0.36
   9   6  -1    0.74    0.27
   8   6  -1    0.23    0.23
   8   6  -1    0.06    0.29
  -8   6   1    0.25    0.24
  -8   6   1    0.17    0.22
   7   6  -1    0.36    0.29
   7   6  -1    0.75    0.24
  -7   6   1    0.14    0.23
  -7   6   1    0.33    0.22
  -6   6   1   10.64    0.70
  -6   6   1   10.79    0.73
   6   6  -1   10.62    0.83
  -5   6   1   10.78    0.71
  -5   6   1   10.70    0.69
   5   6  -1    9.84    0.79
  -4   6   1   51.69    2.53
   4   6  -1   48.11    2.64
  -4   6   1   49.31    2.54
  -3   6   1    0.51    0.19
  -3   6  -1   22.29    1.45
  -4   6  -1   31.16    1.58
   4   6   1   25.12    1.70
   4   6   1   31.27    1.70
  -5   6  -1    0.25    0.23
   5   6   1    0.24    0.23
  -5   6  -1    0.68    0.23
   5   6   1    0.67    0.33
   6   6   1    0.12    0.32
   6   6   1    0.08    0.22
  -6   6  -1   -0.12    0.21
  -6   6  -1    0.22    0.22
   7   6   1    8.18    0.73
  -7   6  -1    7.31    0.60
  -7   6  -1    8.27    0.63
   7   6   1    7.66    0.59
  -8   6  -1   37.33    1.96
  -8   6  -1   40.66    2.08
   8   6   1   39.98    2.16
   8   6   1   36.44    2.01
  -8   6  -1   41.69    2.04
  -9   6  -1    0.20    0.13
   9   6   1    0.35    0.33
   9   6   1    0.29    0.26
   9   6   1    0.28    0.21
  -9   6  -1    0.37    0.27
  -9   6  -1    0.23    0.21
  10   6   1    5.79    0.54
 -10   6  -1    7.36    0.52
 -10   6  -1    7.35    0.42
  10   6   1    6.78    0.49
 -10   6  -1    5.67    0.55
  10   6   1    7.89    0.65
 -11   6  -1    1.09    0.14
  11   6   1    0.49    0.29
 -11   6  -1    0.64    0.25
  11   6   1    0.79    0.27
  11   6   1    0.91    0.20
 -11   6  -1    0.78    0.20
  12   6   1    6.30    0.41
 -12   6  -1    6.04    0.36
  12   6   1    6.83    0.53
 -12   6  -1    5.97    0.43
 -12   6  -1    6.85    0.52
  12   6   1    5.44    0.52
 -13   6  -1    0.85    0.16
 -13   6  -1    1.03    0.22
  13   6   1    0.72    0.21
  13   6   1    0.91    0.15
  13   6   1    0.74    0.23
  -9   7   1    0.73    0.17
   9   7  -1    0.71    0.20
  -9   7   1    0.87    0.16
  -8   7   1    0.99    0.17
   8   7  -1    1.20    0.24
  -8   7   1    0.74    0.19
  -7   7   1    0.50    0.17
   7   7  -1    0.42    0.22
  -7   7   1    0.60    0.16
  -6   7   1    1.37    0.20
  -5   7  -1    2.80    0.35
  -6   7  -1    6.58    0.44
   6   7   1    6.16    0.52
   7   7   1    1.57    0.28
  -7   7  -1    0.69    0.18
  -8   7  -1   20.79    1.06
   8   7   1   19.41    1.11
   9   7   1    0.58    0.20
  -9   7  -1    0.56    0.14
  21   0  -2    3.79    0.31
 -21   0   2    3.78    0.38
  20   0  -2    0.84    0.23
 -20   0   2    0.53    0.26
 -19   0   2    0.61    0.28
  19   0  -2    0.64    0.22
 -18   0   2   31.49    1.72
  18   0  -2   30.70    1.63
  17   0  -2    8.80    0.60
 -17   0   2    8.82    0.68
  16   0  -2    2.41    0.28
 -16   0   2    2.24    0.35
  15   0  -2    4.72    0.38
 -15   0   2    4.76    0.47
  14   0  -2    0.88    0.18
 -13   0   2   17.70    0.99
 -12   0   2   10.49    0.63
 -11   0   2    7.19    0.46
 -10   0   2   37.68    1.89
  -9   0   2  258.18   12.41
  -8   0   2   31.97    1.59
  -7   0   2   31.55    1.56
  -6   0   2   73.85    3.58
  -5   0   2   24.90    1.23
  -4   0   2   85.46    4.11
  -3   0   2    1.40    0.12
  -2   0   2  137.26    6.84
  -2   0   2  148.25    6.85
  -1   0   2    1.51    0.11
  -1   0   2    1.39    0.09
   0   0   2   90.90    4.36
   0   0   2   90.99    4.36
   1   0   2   31.89    1.60
   2   0   2   65.40    3.10
  -2   0  -2   64.53    3.10
   2   0   2   62.89    3.10
  -3   0  -2  315.92   15.24
   3   0   2  312.72   15.24
   3   0   2  327.08   15.25
  -4   0  -2  510.10   24.43
   4   0   2  509.17   24.43
   4   0   2  512.41   24.43
   5   0   2   46.71    2.39
  -5   0  -2   50.92    2.39
   5   0   2   49.74    2.39
   6   0   2    2.54    0.21
  -6   0  -2    2.69    0.20
   6   0   2    3.46    0.19
   7   0   2    2.71    0.19
   7   0   2    2.60    0.21
  -7   0  -2    2.69    0.20
   8   0   2  450.07   21.76
  -8   0  -2  458.84   21.78
  -9   0  -2    0.13    0.09
 -10   0  -2    7.75    0.46
 -11   0  -2   58.85    2.90
 -12   0  -2   73.40    3.61
 -13   0  -2    0.02    0.12
  13   0   2   -0.16    0.35
 -14   0  -2   17.32    1.04
  14   0   2   17.61    1.06
 -14   0  -2   18.61    1.04
  15   0   2   10.89    0.77
 -15   0  -2   11.98    0.75
 -15   0  -2    9.64    0.72
  16   0   2   22.69    1.41
 -21  -1   2    3.65    0.36
  21  -1  -2    3.65    0.31
 -20  -1   2    5.66    0.49
  20  -1  -2    5.08    0.40
  19  -1  -2    0.36    0.19
 -19  -1   2    0.50    0.25
 -19   1   2    0.41    0.26
  18  -1  -2    1.05    0.23
 -18  -1   2    0.99    0.27
  18   1  -2    0.87    0.23
 -18   1   2    0.82    0.32
 -17  -1   2   54.41    2.63
  17  -1  -2   51.51    2.53
  17   1  -2   48.23    2.54
 -17   1   2   47.10    2.63
 -16  -1   2   46.74    2.31
  16  -1  -2   44.13    2.22
 -16   1   2   42.89    2.34
  16   1  -2   42.35    2.24
  15  -1  -2    0.23    0.15
 -15  -1   2   -0.04    0.18
  15   1  -2   -0.20    0.17
  15   1  -2    0.07    0.25
 -15   1   2    0.21    0.22
  14  -1  -2    0.12    0.13
 -14  -1   2    0.03    0.16
  14   1  -2    0.14    0.18
 -14   1   2    0.36    0.22
  14   1  -2   -0.19    0.24
 -13  -1   2   40.74    2.00
  13  -1  -2   41.97    2.10
 -13   1   2   42.74    2.07
  13   1  -2   33.20    2.00
 -12  -1   2  135.62    6.71
 -12   1   2  140.88    6.76
 -11  -1   2   52.33    2.61
 -11   1   2   53.24    2.66
 -10  -1   2    0.34    0.10
 -10   1   2    0.37    0.16
  -9  -1   2    3.96    0.27
  -9   1   2    3.43    0.32
   8  -1  -2   44.50    2.11
  -8  -1   2   44.90    2.12
  -8   1   2   39.67    2.15
   7  -1  -2   22.65    1.14
  -7  -1   2   22.93    1.15
  -7   1   2   23.42    1.19
   6  -1  -2   97.83    4.77
  -6  -1   2   99.51    4.77
  -6   1   2   99.65    4.80
  -5  -1   2   10.00    0.51
  -5   1   2    9.45    0.54
   4  -1  -2  291.35   13.86
  -4  -1   2  290.54   13.87
  -4   1   2  286.70   13.89
   3  -1  -2  115.50    5.58
  -3  -1   2  116.68    5.59
  -3   1   2  116.55    5.61
   2  -1  -2   19.23    0.94
  -2  -1   2   19.49    0.95
  -2   1   2   19.38    0.98
   1  -1  -2   66.44    3.15
  -1  -1   2   66.77    3.16
  -1   1   2   59.85    3.16
  -1   1   2   70.55    3.20
   0  -1   2  355.36   16.06
   0  -1  -2  326.04   16.10
   0   1  -2  338.71   16.07
   0   1   2  317.07   16.07
   0   1   2  342.08   16.10
   1  -1   2    0.71    0.05
   1   1   2    0.93    0.14
   1   1   2    0.60    0.09
  -1   1  -2    0.80    0.09
   2  -1   2   12.49    0.60
   2   1   2   12.30    0.66
   2   1   2   11.83    0.62
  -2   1  -2   12.16    0.61
  -3  -1  -2  118.76    5.54
   3  -1   2  113.19    5.52
   3  -1   2  116.59    5.54
   3   1   2  111.18    5.55
  -3   1  -2  115.99    5.54
  -4  -1  -2  789.16   37.76
   4  -1   2  723.60   37.73
   4  -1   2  816.44   37.75
   4   1   2  756.73   37.75
  -4   1  -2  859.19   37.75
   5  -1   2  121.62    5.85
  -5  -1  -2  122.83    5.86
   5  -1   2  115.29    5.84
  -5   1  -2  127.67    5.87
   6  -1   2    0.40    0.08
  -6  -1  -2    0.29    0.08
   6  -1   2    0.24    0.08
  -6   1  -2    0.35    0.11
   7  -1   2  151.52    8.34
  -7  -1  -2  186.92    8.36
   7  -1   2  187.71    8.36
  -7   1  -2  169.55    8.38
  -8  -1  -2    5.10    0.32
   8  -1   2    5.31    0.32
  -8   1  -2    5.32    0.36
  -9  -1  -2    4.93    0.31
   9  -1   2    5.30    0.31
  -9   1  -2    4.54    0.35
  10  -1   2   11.89    0.65
 -10  -1  -2   12.02    0.65
 -10   1  -2   12.02    0.69
  11  -1   2    2.40    0.22
 -11  -1  -2    2.52    0.23
 -11   1  -2    2.24    0.26
 -12  -1  -2    3.89    0.30
 -13   1  -2    1.28    0.16
  13   1   2    1.24    0.21
  13   1   2    1.36    0.29
 -13   1  -2    1.11    0.26
 -14   1  -2   -0.26    0.21
  14   1   2    0.49    0.27
  14   1   2    0.23    0.17
  15  -1   2    0.02    0.13
 -15  -1  -2   -0.12    0.16
  15   1   2    0.21    0.25
 -15   1  -2    0.05    0.22
 -16  -1  -2    8.17    0.61
  16  -1   2    8.60    0.54
  16   1   2    8.69    0.69
 -16   1  -2    8.99    0.67
  17  -1   2    3.25    0.29
 -17  -1  -2    3.64    0.38
  17   1   2    2.71    0.41
 -17   1  -2    3.16    0.38
  18  -1   2    6.65    0.44
 -18  -1  -2    5.79    0.50
  18   1   2    4.83    0.51
 -18   1  -2    5.93    0.51
 -19  -1  -2    1.44    0.27
  19  -1   2    1.19    0.21
  19   1   2    1.30    0.29
 -20  -2   2   11.35    0.71
  20  -2  -2   10.96    0.65
  19  -2  -2    6.68    0.47
 -19  -2   2    6.95    0.54
  19   2  -2    5.86    0.52
 -18  -2   2    6.85    0.54
  18  -2  -2    6.94    0.48
  18   2  -2    5.27    0.54
  17  -2  -2    1.49    0.24
 -17  -2   2    1.67    0.30
 -17   2   2    0.86    0.29
  17   2  -2    1.61    0.37
  16  -2  -2    0.24    0.16
 -16  -2   2    0.01    0.18
  16   2  -2    0.55    0.32
 -16   2   2    0.18    0.25
  15  -2  -2    3.05    0.29
 -15   2   2    3.55    0.42
  15   2  -2    3.53    0.45
 -15   2   2    3.05    0.46
  14   2  -2   26.02    1.27
 -14   2   2   22.25    1.34
 -14   2   2   21.57    1.39
  14   2  -2   22.98    1.36
 -13   2   2    8.90    0.52
  13   2  -2    9.15    0.58
 -13   2   2    9.16    0.75
  13   2  -2    9.48    0.70
 -13   2   2    8.29    0.68
 -12  -2   2   11.19    0.65
 -12   2   2   11.22    0.78
 -11  -2   2    1.42    0.18
  11  -2  -2    1.36    0.17
 -11   2   2    1.58    0.29
  10  -2  -2   36.32    1.74
 -10  -2   2   36.43    1.75
 -10   2   2   30.84    1.84
   9  -2  -2    0.05    0.09
  -9  -2   2    0.00    0.08
  -9   2   2    0.20    0.19
  -8  -2   2   16.45    0.89
   8  -2  -2   17.24    0.88
  -8   2   2   18.27    0.99
   7  -2  -2   63.60    3.11
  -7  -2   2   63.26    3.12
  -7   2   2   65.67    3.19
   6  -2  -2  275.85   13.29
  -6  -2   2  276.25   13.29
  -6   2   2  279.40   13.35
   5  -2  -2   73.27    3.54
  -5  -2   2   73.15    3.54
  -5   2   2   73.34    3.60
  -4  -2   2   37.39    1.76
   4  -2  -2   34.71    1.75
  -4   2   2   36.05    1.82
  -3  -2   2   60.59    2.90
   3  -2  -2   58.07    2.89
  -3   2   2   61.37    2.96
   2  -2  -2    9.97    0.51
  -2  -2   2   10.35    0.52
  -2   2   2   10.70    0.62
   1  -2  -2    1.82    0.12
  -1   2   2    2.13    0.24
   0   2  -2   16.92    0.88
   0   2   2   17.18    0.92
   1  -2   2   12.57    0.61
  -1   2  -2   12.35    0.67
   1   2   2   12.57    0.71
   2  -2   2   76.49    3.59
  -2   2  -2   72.16    3.63
   2   2   2   75.45    3.66
   3  -2   2    3.13    0.17
   3  -2   2    2.77    0.20
  -3   2  -2    3.01    0.25
   4  -2   2   45.70    2.15
   4  -2   2   42.57    2.13
  -4  -2  -2   45.41    2.16
  -4   2  -2   43.14    2.18
  -5  -2  -2    0.08    0.07
   5  -2   2    0.05    0.07
  -5   2  -2    0.00    0.11
   6  -2   2   30.53    1.50
  -6  -2  -2   30.43    1.50
  -6   2  -2   30.07    1.53
  -7  -2  -2   41.95    2.09
   7  -2   2   42.54    2.09
  -7   2  -2   43.52    2.14
   8  -2   2  537.10   25.66
  -8  -2  -2  534.08   25.66
   9  -2   2   67.37    3.20
  -9  -2  -2   63.65    3.20
 -10  -2  -2    1.73    0.19
  10  -2   2    1.88    0.19
 -11  -2  -2    3.89    0.29
  11  -2   2    3.61    0.30
  12   2   2    8.59    0.67
  12   2   2    8.66    0.57
 -12   2  -2    8.59    0.66
 -12   2  -2    8.96    0.52
  13   2   2    1.60    0.24
  13   2   2    2.20    0.36
 -13   2  -2    1.83    0.33
 -13   2  -2    1.77    0.19
 -14   2  -2   41.47    2.23
  14   2   2   42.82    2.14
 -14   2  -2   42.22    2.09
  14   2   2   41.12    2.24
  15   2   2   47.79    2.39
 -15   2  -2   47.22    2.34
 -15   2  -2   47.44    2.49
  15   2   2   46.14    2.49
  16  -2   2   33.96    1.70
 -16   2  -2   32.79    1.82
  16   2   2   33.07    1.85
 -17  -2  -2    0.62    0.22
  17  -2   2    0.52    0.17
 -17   2  -2    0.22    0.26
  17   2   2    0.22    0.30
 -18  -2  -2    1.10    0.24
  18  -2   2    0.91    0.19
 -18   2  -2    1.05    0.28
  18   2   2    0.91    0.31
  19  -2   2    0.44    0.15
 -19  -2  -2    0.06    0.18
  19   2   2   -0.03    0.25
 -19   2  -2    0.09    0.21
 -20  -2  -2    4.68    0.37
  20  -2   2    4.62    0.33
 -20   2  -2    4.35    0.39
  20   2   2    3.70    0.36
 -19  -3   2    8.17    0.54
  19  -3  -2    8.23    0.48
  19   3  -2    7.00    0.58
 -19   3   2    6.36    0.52
 -18  -3   2    1.44    0.25
  18  -3  -2    1.49    0.21
 -18   3   2    0.84    0.26
  18   3  -2    1.36    0.32
 -17  -3   2   -0.02    0.18
  17  -3  -2    0.10    0.16
 -17   3   2    0.45    0.25
  17   3  -2    0.04    0.28
  16  -3  -2    0.45    0.17
  16   3  -2    0.75    0.35
 -16   3   2    0.65    0.26
 -15   3   2    0.23    0.25
  15   3  -2    0.46    0.19
  15   3  -2    0.86    0.32
 -14   3   2   -0.18    0.26
  14   3  -2    0.05    0.17
  14   3  -2    0.30    0.29
  14   3  -2   -0.23    0.27
 -14   3   2   -0.15    0.23
 -14   3   2   -0.01    0.10
 -13   3   2    0.08    0.25
  13   3  -2   -0.09    0.29
  13   3  -2    0.11    0.26
 -13   3   2    0.09    0.11
 -13   3   2   -0.02    0.16
  13   3  -2    0.00    0.17
 -12   3   2    3.42    0.34
 -12   3   2    4.02    0.30
  12   3  -2    4.18    0.50
  12   3  -2    3.63    0.46
 -12   3   2    3.70    0.44
  12   3  -2    4.20    0.38
  11   3  -2    0.21    0.25
 -11   3   2   -0.06    0.11
 -11   3   2    0.60    0.26
 -11   3   2    0.47    0.20
  11   3  -2    0.27    0.18
  11   3  -2    0.65    0.32
  10  -3  -2    0.24    0.12
 -10  -3   2    0.41    0.11
 -10   3   2    0.25    0.25
   9  -3  -2   14.17    0.75
  -9  -3   2   13.65    0.75
  -9   3   2   13.96    0.91
   8  -3  -2    1.35    0.15
  -8  -3   2    1.06    0.14
  -8   3   2    1.34    0.27
  -7  -3   2    0.02    0.07
   7  -3  -2    0.10    0.08
  -7   3   2   -0.12    0.17
   6  -3  -2   10.29    0.56
  -6  -3   2   10.63    0.57
  -6   3   2   11.22    0.70
   5  -3  -2    0.53    0.09
  -5  -3   2    0.59    0.10
  -5   3   2    0.53    0.20
   4  -3  -2    0.68    0.09
  -4  -3   2    0.47    0.09
  -4   3   2    0.75    0.21
   3  -3  -2    7.81    0.42
  -3  -3   2    8.03    0.43
  -3   3   2    7.93    0.55
   2  -3  -2    7.25    0.38
  -2  -3   2    7.20    0.40
  -2   3   2    7.75    0.53
   1  -3  -2    4.33    0.25
  -1   3   2    4.98    0.41
   0  -3  -2   25.99    1.33
   0   3  -2   27.64    1.40
   0   3   2   29.18    1.46
   1  -3   2    0.65    0.07
   1   3   2    0.94    0.22
  -1   3  -2    0.89    0.17
   2  -3   2  162.51    7.86
  -2   3  -2  157.85    7.93
   2   3   2  172.06    7.97
   3  -3   2   42.14    2.01
  -3   3  -2   39.65    2.09
  -4  -3  -2    0.52    0.10
   4  -3   2    0.50    0.10
  -5  -3  -2   38.93    1.93
   5  -3   2   39.40    1.93
  -6  -3  -2    6.63    0.40
   6  -3   2    7.16    0.40
  -7  -3  -2    0.09    0.07
   7  -3   2    0.15    0.09
   8  -3   2   38.53    1.91
  -8  -3  -2   38.53    1.92
   9  -3   2    0.43    0.12
  -9  -3  -2    0.00    0.08
 -10   3  -2    0.70    0.28
  10   3   2    0.47    0.42
  10   3   2    0.46    0.21
 -10   3  -2    0.58    0.23
 -10   3  -2    0.65    0.14
  10   3   2    0.09    0.26
  11   3   2    4.53    0.56
 -11   3  -2    3.55    0.43
 -11   3  -2    3.01    0.28
  11   3   2    3.87    0.44
 -11   3  -2    4.21    0.40
  11   3   2    3.79    0.37
 -12   3  -2    0.37    0.21
  12   3   2    0.53    0.33
 -12   3  -2    0.97    0.29
  12   3   2    0.74    0.29
 -12   3  -2    0.40    0.13
  12   3   2    0.96    0.23
  13   3   2   37.80    1.84
 -13   3  -2   35.77    1.78
  13   3   2   36.73    1.95
 -13   3  -2   37.87    1.95
  13   3   2   33.24    1.96
 -13   3  -2   30.87    1.83
  14   3   2    0.11    0.30
 -14   3  -2    0.52    0.28
  14   3   2    0.35    0.18
 -14   3  -2    0.25    0.12
 -15   3  -2    2.03    0.20
  15   3   2    2.19    0.27
  15   3   2    2.15    0.40
 -15   3  -2    1.81    0.37
  16   3   2    1.47    0.23
 -16   3  -2    1.57    0.34
  16   3   2    1.87    0.39
 -17  -3  -2    9.17    0.58
  17  -3   2    7.73    0.51
  17   3   2    8.24    0.67
 -17   3  -2    7.96    0.65
 -18  -3  -2    6.69    0.47
  18  -3   2    6.19    0.41
  18   3   2    5.70    0.52
 -18   3  -2    6.05    0.51
  19  -3   2    1.73    0.19
 -19  -3  -2    1.92    0.24
  19   3   2    2.74    0.30
 -19   3  -2    1.68    0.24
  18  -4  -2   11.74    0.66
 -18  -4   2   13.10    0.71
  18   4  -2   12.05    0.75
 -18   4   2   10.49    0.71
  17  -4  -2    8.12    0.50
 -17  -4   2    8.59    0.56
  17   4  -2    7.97    0.62
 -17   4   2    8.08    0.61
  16  -4  -2    0.42    0.16
 -16   4   2    0.18    0.15
  16   4  -2   -0.02    0.21
 -16   4   2    0.59    0.25
  16   4  -2    0.50    0.29
  15  -4  -2    0.05    0.14
 -15   4   2   -0.21    0.23
  15   4  -2    0.09    0.29
 -15   4   2    0.01    0.15
  15   4  -2    0.00    0.25
  15   4  -2   -0.06    0.16
  14   4  -2    0.56    0.19
 -14   4   2    0.12    0.26
  14   4  -2   -0.02    0.29
 -14   4   2    0.37    0.19
 -14   4   2    0.67    0.14
  14   4  -2    0.56    0.30
 -13   4   2    0.15    0.11
  13   4  -2    0.37    0.18
 -13   4   2   -0.19    0.17
  13   4  -2    0.04    0.31
 -13   4   2    0.16    0.27
  13   4  -2    0.27    0.30
 -12   4   2   52.05    2.71
  12   4  -2   51.10    2.60
  12   4  -2   54.86    2.72
 -12   4   2   49.43    2.54
 -12   4   2   49.26    2.61
  12   4  -2   54.10    2.77
 -11   4   2    1.32    0.25
  11   4  -2    1.32    0.39
 -11   4   2    0.89    0.16
  11   4  -2    1.27    0.25
 -11   4   2    0.96    0.30
  11   4  -2    0.76    0.31
 -10   4   2   13.98    0.76
  10   4  -2   15.25    1.03
  10   4  -2   13.26    0.84
  10   4  -2   15.30    0.96
 -10   4   2   14.86    0.85
 -10   4   2   12.56    0.92
   9   4  -2    8.03    0.69
   9   4  -2    6.35    0.58
  -9   4   2    7.29    0.62
   9   4  -2    7.15    0.53
  -9   4   2    6.03    0.43
  -9   4   2    7.92    0.53
   8  -4  -2   26.74    1.37
  -8   4   2   28.04    1.45
   8   4  -2   26.37    1.58
  -8   4   2   26.93    1.51
  -8   4   2   28.31    1.44
   8   4  -2   28.15    1.50
   8   4  -2   25.48    1.45
  -7  -4   2    2.88    0.23
   7  -4  -2    2.60    0.23
   6  -4  -2   14.80    0.79
  -6  -4   2   15.34    0.81
  -6   4   2   16.12    0.97
  -5  -4   2   37.10    1.80
   5  -4  -2   33.72    1.78
  -5   4   2   38.92    1.94
  -4  -4   2   32.09    1.59
  -4   4   2   31.39    1.71
  -3  -4   2    8.41    0.48
  -3   4   2    9.21    0.64
  -2  -4   2   89.06    4.43
  -2   4   2   94.41    4.56
  -1  -4   2    9.61    0.51
  -1   4   2   10.37    0.69
   0  -4   2   15.89    0.83
   0   4   2   17.90    1.00
   1  -4   2    8.53    0.48
   1   4   2    9.24    0.63
   2  -4   2    3.51    0.24
  -3  -4  -2   25.13    1.28
   3  -4   2   24.93    1.26
   4  -4   2    5.60    0.37
  -4  -4  -2    6.89    0.39
   5  -4   2   82.97    4.05
  -5  -4  -2   83.53    4.06
  -6  -4  -2   17.85    0.92
   6  -4   2   16.98    0.91
  -7  -4  -2   13.66    0.72
   7  -4   2   12.71    0.70
  -7   4  -2   13.23    0.82
  -7   4  -2   12.10    0.74
  -7   4  -2   12.47    0.91
   7   4   2   13.25    0.99
   7   4   2   13.01    0.85
  -8   4  -2   15.95    0.98
   8   4   2   17.18    1.00
   8   4   2   16.96    1.16
   8   4   2   16.40    1.04
  -8   4  -2   16.61    0.90
  -8   4  -2   15.87    1.04
  -9   4  -2   11.54    0.73
  -9   4  -2    9.21    0.80
   9   4   2   10.61    0.80
  -9   4  -2   10.99    0.65
   9   4   2   12.13    0.76
   9   4   2   10.56    0.92
  10   4   2    0.89    0.31
 -10   4  -2    1.27    0.19
  10   4   2    1.71    0.29
 -10   4  -2    0.94    0.33
 -10   4  -2    1.72    0.29
  10   4   2    0.80    0.39
 -11   4  -2    5.67    0.50
  11   4   2    5.99    0.51
  11   4   2    6.13    0.59
 -11   4  -2    5.88    0.40
 -11   4  -2    5.62    0.59
  11   4   2    5.52    0.66
  12   4   2    0.53    0.22
 -12   4  -2    0.39    0.21
 -12   4  -2    0.32    0.13
  12   4   2    0.29    0.30
 -12   4  -2    0.80    0.31
  12   4   2    0.09    0.33
 -13   4  -2    2.40    0.23
 -13   4  -2    1.97    0.29
 -13   4  -2    2.59    0.41
  13   4   2    2.35    0.42
  13   4   2    2.16    0.29
  13   4   2    2.12    0.44
  14   4   2   10.44    0.61
  14   4   2   10.58    0.80
 -14   4  -2    8.71    0.73
  14   4   2    7.51    0.72
 -14   4  -2    8.51    0.60
 -14   4  -2    9.50    0.54
 -15   4  -2    0.68    0.13
 -15   4  -2    0.68    0.29
  15   4   2    0.63    0.27
  15   4   2    0.48    0.32
 -15   4  -2    0.58    0.17
  15   4   2    1.00    0.20
 -16   4  -2    0.79    0.26
  16   4   2    0.92    0.19
  16   4   2    0.94    0.30
  17  -4   2    0.36    0.14
 -17  -4  -2    0.45    0.18
  17   4   2    0.63    0.25
 -17   4  -2    0.39    0.22
  16  -5  -2    0.91    0.15
 -16  -5   2    0.67    0.18
  16   5  -2    0.65    0.19
  16   5  -2    0.93    0.24
 -16   5   2    1.04    0.14
 -16   5   2    0.91    0.21
  15  -5  -2    0.04    0.13
  15   5  -2    0.24    0.21
 -15   5   2   -0.10    0.20
 -15   5   2   -0.08    0.13
  15   5  -2    0.19    0.24
  14  -5  -2   10.91    0.65
 -14   5   2   11.84    0.69
  14   5  -2   10.91    0.79
 -14   5   2   11.68    0.79
  14   5  -2   12.20    0.68
  14   5  -2   13.00    0.82
  13   5  -2    9.04    0.57
 -13   5   2    9.33    0.52
 -13   5   2    8.69    0.60
  13   5  -2    8.70    0.72
  13   5  -2    9.60    0.73
 -13   5   2    8.63    0.70
 -12   5   2    2.02    0.20
  12   5  -2    1.46    0.36
  12   5  -2    1.50    0.24
 -12   5   2    1.68    0.35
 -12   5   2    2.00    0.29
  12   5  -2    1.85    0.41
  11   5  -2    0.39    0.20
 -11   5   2   -0.04    0.11
  11   5  -2    0.41    0.34
 -11   5   2    0.20    0.27
  11   5  -2   -0.18    0.27
 -11   5   2    0.28    0.21
  10   5  -2    0.18    0.26
  10   5  -2   -0.03    0.17
 -10   5   2    0.33    0.21
 -10   5   2    0.38    0.28
  10   5  -2   -0.24    0.31
 -10   5   2    0.05    0.11
  -9   5   2    3.80    0.45
   9   5  -2    3.55    0.52
   9   5  -2    3.44    0.37
  -9   5   2    3.85    0.40
   9   5  -2    3.51    0.45
  -8   5   2    0.52    0.27
   8   5  -2   -0.03    0.30
   8   5  -2    0.43    0.21
  -8   5   2    0.45    0.22
   8   5  -2    0.37    0.23
  -7   5   2   11.14    0.73
  -7   5   2   11.05    0.78
   7   5  -2   10.81    0.85
   7   5  -2   10.55    0.75
  -6   5   2    0.08    0.21
  -6   5   2   -0.05    0.19
   6   5  -2    0.26    0.21
   6   5  -2    0.24    0.30
   5   5  -2   14.37    0.86
  -5   5   2   14.14    0.89
  -5   5   2   13.81    0.86
   5   5  -2   14.49    0.98
   4   5  -2    1.47    0.26
  -4   5   2    1.78    0.29
   4   5  -2    1.99    0.37
  -4   5   2    2.62    0.29
  -3   5   2    9.19    0.62
  -3   5   2    9.30    0.63
  -2   5   2   22.18    1.23
  -1   5   2    5.81    0.47
   0   5   2    0.50    0.31
   1   5   2   19.48    1.19
   2   5   2    2.45    0.52
   2   5   2    2.32    0.38
  -2   5  -2    2.64    0.33
  -3   5  -2    0.21    0.19
   3   5   2    0.18    0.26
   3   5   2    0.09    0.29
  -4   5  -2   35.12    1.76
  -4   5  -2   34.73    1.83
   4   5   2   33.87    1.96
   4   5   2   33.84    1.88
  -5   5  -2    6.90    0.56
   5   5   2    6.72    0.73
  -5   5  -2    6.71    0.47
  -5   5  -2    6.28    0.55
   6   5   2   28.95    1.74
  -6   5  -2   29.72    1.59
  -6   5  -2   29.36    1.51
   6   5   2   29.26    1.62
  -6   5  -2   28.23    1.61
  -7   5  -2   39.40    2.06
   7   5   2   39.80    2.09
  -7   5  -2   39.68    2.10
  -7   5  -2   37.17    1.97
   7   5   2   38.80    2.07
   7   5   2   40.00    2.22
  -8   5  -2    2.35    0.40
   8   5   2    2.30    0.50
   8   5   2    2.99    0.41
   8   5   2    2.52    0.36
  -8   5  -2    2.76    0.28
  -8   5  -2    3.69    0.39
   9   5   2    0.87    0.27
   9   5   2    1.02    0.33
  -9   5  -2    0.78    0.32
  -9   5  -2    1.05    0.28
  -9   5  -2    1.19    0.19
   9   5   2    1.08    0.42
 -10   5  -2   17.26    1.23
  10   5   2   21.47    1.18
 -10   5  -2   20.54    1.08
  10   5   2   21.83    1.36
 -10   5  -2   21.09    1.17
  10   5   2   18.97    1.24
 -11   5  -2    0.17    0.29
 -11   5  -2    0.22    0.13
 -11   5  -2    0.16    0.21
  11   5   2    0.14    0.34
  11   5   2   -0.31    0.26
  11   5   2    0.04    0.21
  12   5   2    8.77    0.61
  12   5   2    9.62    0.74
 -12   5  -2    8.38    0.53
 -12   5  -2    9.43    0.64
  12   5   2    9.25    0.79
 -12   5  -2    9.76    0.75
 -13   5  -2    3.80    0.29
  13   5   2    3.75    0.44
 -13   5  -2    3.19    0.41
 -13   5  -2    2.78    0.32
  13   5   2    3.63    0.34
  13   5   2    3.48    0.47
 -14   5  -2    3.35    0.40
  14   5   2    4.54    0.44
 -14   5  -2    3.11    0.30
 -14   5  -2    3.67    0.27
  14   5   2    2.66    0.38
  14   5   2    3.81    0.33
  15   5   2   14.51    0.76
 -15   5  -2   13.55    0.75
  15   5   2   12.00    0.81
  15   5   2   14.32    0.85
 -15   5  -2   15.11    0.85
  13   6  -2    0.81    0.23
  13   6  -2    1.57    0.25
 -13   6   2    0.88    0.22
 -13   6   2    0.99    0.17
  12   6  -2    1.49    0.28
  12   6  -2    1.37    0.28
  12   6  -2    1.15    0.17
 -12   6   2    1.53    0.21
 -12   6   2    1.27    0.26
 -11   6   2    0.37    0.24
  11   6  -2    0.54    0.24
 -11   6   2    0.45    0.19
  11   6  -2    0.17    0.27
  11   6  -2    0.19    0.19
 -10   6   2    1.31    0.28
 -10   6   2    0.78    0.22
  10   6  -2    0.98    0.32
  10   6  -2    1.08    0.28
   9   6  -2    5.67    0.59
  -9   6   2    5.51    0.51
  -9   6   2    5.33    0.45
   9   6  -2    6.41    0.52
   8   6  -2    1.22    0.35
   8   6  -2    1.19    0.27
  -8   6   2    1.26    0.26
  -8   6   2    0.95    0.29
   7   6  -2   32.28    1.65
  -7   6   2   30.62    1.67
   7   6  -2   29.18    1.72
  -7   6   2   31.07    1.62
   6   6  -2   10.81    0.81
  -6   6   2   10.84    0.69
   6   6  -2   10.31    0.70
  -6   6   2   10.21    0.72
   5   6  -2   -0.03    0.26
  -5   6   2    0.57    0.22
  -5   6   2    0.58    0.21
  -4   6   2    2.45    0.30
  -4   6   2    2.95    0.33
  -3   6   2    0.37    0.18
  -2   6   2   15.05    0.88
   2   6   2    1.54    0.39
  -3   6  -2   11.34    0.74
   3   6   2   10.05    1.13
   3   6   2   11.43    0.79
  -4   6  -2    0.10    0.22
   4   6   2   -0.15    0.23
   4   6   2   -0.01    0.30
   5   6   2   33.27    1.94
   5   6   2   35.30    1.85
  -5   6  -2   34.53    1.83
  -6   6  -2    5.15    0.45
  -6   6  -2    3.97    0.42
   6   6   2    4.20    0.45
   6   6   2    3.98    0.55
  -6   6  -2    5.76    0.49
  -7   6  -2    2.89    0.27
  -7   6  -2    3.70    0.39
  -7   6  -2    3.46    0.40
   7   6   2    3.44    0.52
   7   6   2    2.49    0.36
   8   6   2   14.03    1.00
   8   6   2   13.10    0.86
  -8   6  -2   14.16    0.91
  -8   6  -2   13.88    0.78
  -8   6  -2   16.38    0.89
  -9   6  -2    0.71    0.15
  -9   6  -2    0.58    0.27
   9   6   2    1.02    0.24
   9   6   2    0.98    0.36
  -9   6  -2    0.57    0.24
 -10   6  -2    4.77    0.32
  10   6   2    4.36    0.52
 -10   6  -2    4.80    0.40
  10   6   2    4.38    0.38
  10   6   2    3.09    0.40
 -10   6  -2    3.74    0.43
  11   6   2   23.97    1.22
  11   6   2   22.34    1.32
  11   6   2   22.98    1.28
 -11   6  -2   23.43    1.29
 -11   6  -2   22.40    1.16
 -11   6  -2   22.96    1.23
  12   6   2    0.49    0.24
 -12   6  -2    0.63    0.11
 -12   6  -2    0.60    0.22
 -12   6  -2    0.51    0.17
  12   6   2    0.11    0.23
  12   6   2    0.71    0.16
  13   6   2    0.30    0.18
  13   6   2    0.19    0.19
  13   6   2    0.02    0.12
 -13   6  -2    0.03    0.13
 -13   6  -2    0.23    0.17
  -9   7   2    1.57    0.22
   9   7  -2    2.30    0.26
  -9   7   2    2.58    0.21
  -8   7   2    9.25    0.53
   8   7  -2    9.14    0.58
  -8   7   2    8.49    0.56
  -7   7   2   14.35    0.81
   7   7  -2   13.94    0.83
  -7   7   2   14.84    0.78
  -6   7   2   10.85    0.64
  -6   7   2   10.39    0.60
  -5   7   2    0.37    0.18
  -5   7  -2    1.59    0.23
   6   7   2    0.08    0.23
  -6   7  -2    0.12    0.17
   7   7   2    7.18    0.56
  -7   7  -2    7.73    0.49
   8   7   2    0.45    0.23
  -8   7  -2    0.61    0.16
  -9   7  -2    0.13    0.13
   9   7   2    0.24    0.19
 -21   0   3   -0.13    0.20
  21   0  -3   -0.09    0.16
 -20   0   3   -0.06    0.24
  20   0  -3    0.00    0.20
  19   0  -3   -0.12    0.20
 -19   0   3    0.29    0.26
  18   0  -3    0.00    0.20
 -18   0   3   -0.01    0.25
 -17   0   3   -0.26    0.21
  17   0  -3   -0.02    0.17
 -16   0   3   -0.19    0.20
  16   0  -3    0.19    0.17
  15   0  -3    0.16    0.16
 -15   0   3    0.06    0.19
  14   0  -3    0.39    0.16
 -14   0   3    0.14    0.19
 -13   0   3    0.10    0.14
 -12   0   3    0.23    0.14
 -11   0   3    0.02    0.11
 -10   0   3    0.03    0.10
  -9   0   3    0.04    0.10
  -8   0   3   -0.24    0.09
  -7   0   3   -0.03    0.09
  -6   0   3   -0.29    0.08
  -5   0   3   -0.14    0.08
  -4   0   3   -0.10    0.07
  -3   0   3   -0.81    0.06
  -3   0   3   -0.68    0.03
  -2   0   3    0.04    0.05
  -2   0   3    0.01    0.02
  -1   0   3   -0.23    0.02
  -1   0   3   -0.22    0.06
   0   0   3    0.08    0.06
   0   0   3    0.02    0.03
   1   0   3   -0.14    0.07
   1   0   3   -0.08    0.04
  -2   0  -3   -0.06    0.03
   2   0   3   -0.06    0.04
   2   0   3    0.01    0.05
   3   0   3    0.01    0.04
  -3   0  -3    0.02    0.04
   3   0   3    0.05    0.07
  -4   0  -3    0.05    0.05
   4   0   3    0.13    0.08
   4   0   3    0.06    0.05
   5   0   3   -0.08    0.06
   5   0   3    0.11    0.09
  -5   0  -3    0.06    0.06
   6   0   3    0.03    0.06
   6   0   3   -0.09    0.10
  -6   0  -3   -0.02    0.06
  -7   0  -3    0.14    0.07
   7   0   3    0.05    0.07
   7   0   3   -0.11    0.10
   8   0   3    0.08    0.11
   8   0   3   -0.02    0.07
  -8   0  -3    0.06    0.07
  -9   0  -3   -0.05    0.08
 -10   0  -3    0.11    0.09
 -11   0  -3    0.02    0.10
 -12   0  -3   -0.01    0.11
  13   0   3    0.39    0.24
 -13   0  -3    0.24    0.21
 -14   0  -3   -0.32    0.18
  14   0   3    0.09    0.24
 -15   0  -3    0.04    0.21
  15   0   3    0.00    0.26
  16   0   3    0.14    0.25
 -16   0  -3    0.11    0.21
 -17   0  -3    0.33    0.25
  17   0   3   -0.12    0.25
 -21  -1   3    1.37    0.26
  21  -1  -3    1.45    0.22
  20  -1  -3   13.31    0.76
 -20  -1   3   13.36    0.83
 -20   1   3   12.06    0.84
  19  -1  -3    0.69    0.23
 -19  -1   3    0.51    0.26
 -19   1   3    0.79    0.30
  19   1  -3    1.08    0.24
 -18  -1   3   20.62    1.17
  18  -1  -3   20.73    1.09
 -18   1   3   17.97    1.19
  18   1  -3   18.90    1.10
 -17  -1   3   41.64    2.05
  17  -1  -3   38.18    1.95
 -17   1   3   37.65    2.07
  17   1  -3   35.05    1.97
 -16  -1   3    3.73    0.41
  16  -1  -3    3.17    0.31
 -16   1   3    3.15    0.45
  16   1  -3    3.19    0.35
  15  -1  -3    3.67    0.34
 -15  -1   3    4.27    0.43
  15   1  -3    3.53    0.36
 -15   1   3    4.55    0.48
  14  -1  -3   11.44    0.67
 -14  -1   3   13.16    0.76
  14   1  -3   10.05    0.71
 -14   1   3   11.38    0.80
 -13  -1   3   12.41    0.69
  13  -1  -3    9.84    0.72
 -13   1   3   11.69    0.75
 -12  -1   3   23.10    1.23
 -12   1   3   23.97    1.30
 -11  -1   3    3.75    0.30
 -11   1   3    4.09    0.38
 -10  -1   3    1.26    0.16
 -10   1   3    1.31    0.22
  -9  -1   3   13.91    0.72
  -9   1   3   12.69    0.77
  -8  -1   3   90.93    4.27
  -8   1   3   84.95    4.30
   7  -1  -3   13.20    0.68
  -7  -1   3   13.67    0.69
  -7   1   3   12.47    0.73
   6  -1  -3   10.22    0.54
  -6  -1   3   10.73    0.55
  -6   1   3   10.14    0.59
   5  -1  -3   51.28    2.52
  -5  -1   3   53.56    2.53
  -5   1   3   51.67    2.56
   4  -1  -3   11.04    0.57
  -4  -1   3   11.69    0.58
  -4   1   3   11.19    0.62
   3  -1  -3   20.74    1.06
  -3  -1   3   22.07    1.06
  -3   1   3   21.73    1.11
   2  -1  -3  106.22    5.16
  -2  -1   3  111.95    5.17
  -2   1   3  100.31    5.16
  -2   1   3  112.72    5.20
   1  -1  -3  333.03   17.19
  -1  -1   3  361.48   17.19
  -1  -1   3  358.63   17.19
  -1   1   3  393.41   17.23
  -1   1   3  350.84   17.19
   0  -1   3    4.36    0.22
   0   1   3    4.16    0.31
   0   1   3    4.14    0.24
   1  -1   3  164.90    7.59
   1   1   3  155.52    7.61
   1   1   3  155.15    7.64
   2  -1   3    0.30    0.05
   2   1   3    0.05    0.13
   2   1   3    0.37    0.09
   3  -1   3   25.51    1.23
  -3  -1  -3   25.41    1.25
   3  -1   3   25.57    1.24
   3   1   3   24.72    1.26
  -3   1  -3   25.70    1.24
   4  -1   3   91.97    4.51
   4  -1   3   92.79    4.52
  -4  -1  -3   92.83    4.53
  -4   1  -3   97.66    4.53
   4   1   3   94.96    4.54
   5  -1   3    0.17    0.07
   5  -1   3    0.27    0.07
  -5  -1  -3    0.09    0.06
   5   1   3    0.25    0.12
  -5   1  -3    0.31    0.09
   6  -1   3  135.36    6.71
   6  -1   3  149.35    6.72
  -6  -1  -3  147.57    6.72
  -6   1  -3  133.35    6.73
   6   1   3  132.52    6.73
  -7  -1  -3   27.53    1.33
   7  -1   3   25.01    1.31
   7  -1   3   27.52    1.32
  -7   1  -3   26.44    1.34
  -8  -1  -3   83.87    4.20
   8  -1   3   87.21    4.20
  -8   1  -3   89.37    4.22
   9  -1   3    1.97    0.18
  -9  -1  -3    1.86    0.18
  -9   1  -3    1.90    0.21
 -10  -1  -3   17.99    0.96
  10  -1   3   18.83    0.95
 -11  -1  -3    3.13    0.25
  11  -1   3    3.18    0.26
 -12  -1  -3    0.21    0.11
 -13   1  -3   -0.01    0.09
  13   1   3    0.20    0.16
  13   1   3   -0.15    0.22
 -13   1  -3   -0.31    0.19
  14   1   3    1.97    0.35
 -14   1  -3    2.14    0.33
  14   1   3    2.19    0.26
 -15  -1  -3    4.56    0.42
  15  -1   3    3.98    0.33
 -15   1  -3    4.46    0.45
  15   1   3    3.83    0.45
  16  -1   3    0.27    0.15
 -16  -1  -3    0.11    0.19
 -16   1  -3    0.40    0.25
  16   1   3    0.41    0.28
  17  -1   3   -0.11    0.15
 -17  -1  -3    0.48    0.21
  17   1   3    0.38    0.29
 -17   1  -3    0.23    0.24
  18  -1   3    3.09    0.28
 -18  -1  -3    3.37    0.36
 -18   1  -3    3.14    0.37
  18   1   3    3.06    0.40
  19   1   3    1.77    0.32
 -19   1  -3    2.17    0.30
 -20  -2   3    6.31    0.51
  20  -2  -3    6.25    0.44
  19  -2  -3   16.95    0.94
 -19  -2   3   17.01    1.00
  18  -2  -3   30.51    1.47
 -18  -2   3   30.66    1.55
 -18   2   3   23.75    1.55
  18   2  -3   27.06    1.55
 -17  -2   3    6.28    0.53
  17  -2  -3    5.98    0.45
  17   2  -3    5.58    0.56
 -17   2   3    4.51    0.54
 -16  -2   3   38.45    1.81
  16  -2  -3   35.36    1.72
 -16   2   3   30.57    1.85
  16   2  -3   31.84    1.83
 -16   2   3   28.93    1.78
  15  -2  -3    1.11    0.20
 -15   2   3    1.32    0.36
 -15   2   3    1.21    0.30
  15   2  -3    1.26    0.35
  14  -2  -3   13.25    0.75
  14   2  -3   13.99    0.78
 -14   2   3   14.01    0.96
 -14   2   3   11.91    0.85
  14   2  -3   12.05    0.89
  13   2  -3    9.98    0.77
  13   2  -3   11.94    0.67
 -13   2   3    9.42    0.74
 -13   2   3   11.03    0.61
 -13   2   3   12.39    0.87
 -12  -2   3    1.08    0.17
 -12   2   3    0.94    0.28
 -11  -2   3   30.38    1.53
 -11   2   3   29.10    1.64
 -10  -2   3   14.20    0.76
  10  -2  -3   14.36    0.75
 -10   2   3   13.35    0.88
  -9  -2   3   18.29    0.97
   9  -2  -3   19.00    0.97
  -9   2   3   19.28    1.09
  -8  -2   3    0.67    0.11
   8  -2  -3    0.51    0.11
  -8   2   3    0.71    0.22
  -7  -2   3    3.23    0.23
   7  -2  -3    3.40    0.23
  -7   2   3    3.26    0.33
  -6  -2   3   67.41    3.26
   6  -2  -3   68.18    3.25
  -6   2   3   65.77    3.32
  -5  -2   3    8.08    0.44
   5  -2  -3    8.18    0.44
  -5   2   3    8.75    0.54
  -4  -2   3   65.35    3.11
   4  -2  -3   62.01    3.10
  -4   2   3   65.82    3.18
  -3  -2   3   87.44    4.19
   3  -2  -3   84.65    4.19
  -3   2   3   89.41    4.26
  -2  -2   3  147.95    7.05
   2  -2  -3  140.06    7.04
  -2   2   3  153.65    7.13
  -1  -2   3   21.55    1.06
   1  -2  -3   20.75    1.05
  -1   2   3   23.14    1.16
   0  -2  -3    0.76    0.06
   0  -2   3    0.83    0.07
   0   2   3    0.60    0.19
  -1  -2  -3   41.36    2.11
   1  -2   3   46.10    2.12
  -1   2  -3   43.53    2.15
   1   2   3   45.57    2.21
   2  -2   3    1.51    0.11
  -2   2  -3    1.76    0.16
   2   2   3    1.60    0.22
   3  -2   3  141.77    6.68
   3   2   3  141.69    6.76
  -3   2  -3  134.63    6.71
   4  -2   3    7.93    0.39
   4  -2   3    7.66    0.42
  -4  -2  -3    8.13    0.43
  -4   2  -3    7.55    0.44
   5  -2   3  177.53    9.33
   5  -2   3  198.20    9.35
  -5  -2  -3  200.78    9.36
  -5   2  -3  203.43    9.42
   6  -2   3    0.79    0.11
  -6  -2  -3    0.91    0.11
   7  -2   3   34.65    1.67
  -7  -2  -3   32.79    1.67
  -8  -2  -3   16.88    0.88
   8  -2   3   17.11    0.88
  -9  -2  -3  109.99    5.38
   9  -2   3  112.04    5.37
 -10  -2  -3   19.63    1.04
  10  -2   3   19.99    1.03
 -11  -2  -3    2.36    0.23
  11  -2   3    2.70    0.23
  12   2   3   48.35    2.51
  12   2   3   50.11    2.44
 -12   2  -3   47.16    2.38
 -12   2  -3   47.09    2.50
  13   2   3   13.79    0.78
 -13   2  -3   12.56    0.87
  13   2   3   12.15    0.87
 -13   2  -3   13.18    0.72
  14   2   3    2.90    0.41
 -14   2  -3    3.50    0.28
 -14   2  -3    3.09    0.42
  14   2   3    3.61    0.34
 -15   2  -3    3.72    0.28
 -15   2  -3    2.47    0.39
  15   2   3    3.71    0.46
  15   2   3    3.11    0.32
  16  -2   3    7.43    0.48
 -16   2  -3    7.32    0.63
  16   2   3    7.56    0.66
 -17  -2  -3    3.77    0.37
  17  -2   3    2.75    0.27
  17   2   3    2.84    0.42
 -17   2  -3    3.21    0.40
  18  -2   3    0.11    0.14
 -18  -2  -3    0.29    0.19
 -18   2  -3    0.06    0.22
  18   2   3    0.28    0.28
 -19  -2  -3    0.29    0.18
  19  -2   3    0.51    0.15
 -19   2  -3    0.47    0.22
  19   2   3   -0.19    0.23
  20  -3  -3    3.90    0.30
 -20  -3   3    3.89    0.35
 -19  -3   3   12.33    0.74
  19  -3  -3   12.21    0.69
  19   3  -3   11.36    0.76
  18  -3  -3    0.18    0.16
 -18  -3   3    0.62    0.22
  18   3  -3    0.18    0.27
 -18   3   3    0.40    0.23
 -17  -3   3    0.63    0.23
  17  -3  -3    0.45    0.17
 -17   3   3    0.69    0.25
  17   3  -3    0.08    0.29
 -16  -3   3   22.97    1.21
  16  -3  -3   20.49    1.13
 -16   3   3   20.30    1.24
  16   3  -3   21.14    1.29
  15  -3  -3   13.26    0.74
  15   3  -3   12.47    0.92
  15   3  -3   13.81    0.77
 -15   3   3   12.99    0.88
  15   3  -3   11.56    0.85
  14   3  -3   68.46    3.25
 -14   3   3   61.42    3.23
  14   3  -3   66.82    3.36
 -14   3   3   62.92    3.34
  14   3  -3   66.58    3.34
  13   3  -3    3.66    0.48
 -13   3   3    4.55    0.38
 -13   3   3    4.44    0.48
 -13   3   3    4.03    0.31
  13   3  -3    4.65    0.39
  13   3  -3    4.54    0.52
 -12   3   3    3.78    0.44
 -12   3   3    4.01    0.37
  12   3  -3    4.52    0.38
  12   3  -3    5.05    0.51
  12   3  -3    4.92    0.51
 -12   3   3    3.83    0.30
 -11   3   3    2.27    0.29
  11   3  -3    2.18    0.36
 -11   3   3    1.95    0.41
 -11   3   3    3.31    0.25
  11   3  -3    3.41    0.32
 -11   3   3    1.72    0.34
  11   3  -3    2.28    0.40
 -10  -3   3    8.02    0.50
  10  -3  -3    8.95    0.50
 -10   3   3    8.58    0.70
   9  -3  -3   79.99    3.94
  -9  -3   3   79.18    3.95
  -9   3   3   84.30    4.10
  -8  -3   3    9.73    0.57
   8  -3  -3   10.59    0.56
  -8   3   3   10.61    0.72
  -7  -3   3    0.54    0.11
   7  -3  -3    0.53    0.10
  -7   3   3    0.88    0.24
  -6  -3   3  137.02    6.57
   6  -3  -3  131.05    6.56
  -6   3   3  141.12    6.68
  -5  -3   3   25.64    1.26
   5  -3  -3   24.05    1.24
  -5   3   3   26.24    1.37
  -4  -3   3   22.84    1.15
   4  -3  -3   22.20    1.13
  -4   3   3   24.66    1.27
  -3  -3   3   85.24    4.10
   3  -3  -3   79.63    4.08
  -3   3   3   90.73    4.21
   2  -3  -3  106.53    5.39
  -2  -3   3  110.50    5.40
  -2   3   3  120.97    5.51
  -1  -3   3   -0.01    0.05
   1  -3  -3    0.01    0.04
  -1  -3   3   -0.01    0.05
  -1   3   3   -0.04    0.18
   0  -3   3  379.22   18.78
   0   3   3  406.01   18.89
   1  -3   3    2.93    0.18
   1   3   3    3.34    0.36
   2  -3   3  101.13    5.03
   2   3   3  108.98    5.15
   3  -3   3   16.01    0.82
   4  -3   3    1.11    0.13
  -4  -3  -3    1.32    0.15
  -5  -3  -3   12.25    0.66
   5  -3   3   12.41    0.65
   6  -3   3    0.23    0.09
  -6  -3  -3    0.20    0.08
  -7  -3  -3    2.25    0.20
   7  -3   3    2.28    0.20
   8  -3   3   17.49    0.90
  -8  -3  -3   17.25    0.91
  -9  -3  -3   19.18    1.02
   9  -3   3   20.08    1.02
 -10   3  -3   18.79    1.12
  10   3   3   21.06    1.20
 -10   3  -3   19.97    1.20
  10   3   3   18.44    1.28
  10   3   3   19.97    1.12
 -10   3  -3   20.26    1.05
 -11   3  -3  120.96    5.67
 -11   3  -3  112.97    5.73
  11   3   3  118.10    5.74
 -11   3  -3  116.48    5.80
  11   3   3  113.36    5.87
  11   3   3  118.06    5.79
  12   3   3  118.33    5.47
 -12   3  -3  111.58    5.40
 -12   3  -3  104.07    5.45
  12   3   3  112.47    5.53
  12   3   3  105.85    5.59
 -12   3  -3  114.19    5.55
  13   3   3   13.53    1.05
  13   3   3   16.53    0.92
 -13   3  -3   14.97    1.01
 -13   3  -3   15.79    0.85
  13   3   3   17.17    1.05
  14   3   3   16.74    0.92
 -14   3  -3   15.03    1.04
  14   3   3   17.09    1.08
 -14   3  -3   15.52    0.86
  15   3   3    0.04    0.17
  15   3   3    0.34    0.32
 -15   3  -3    0.03    0.10
 -15   3  -3   -0.10    0.25
  16   3   3    9.94    0.60
 -16   3  -3    8.57    0.72
  16   3   3   10.33    0.80
  17  -3   3    5.01    0.37
 -17  -3  -3    6.03    0.45
 -17   3  -3    5.11    0.50
  17   3   3    5.18    0.51
  18  -3   3    1.53    0.18
 -18  -3  -3    1.65    0.23
  18   3   3    1.05    0.29
 -18   3  -3    1.59    0.28
 -19  -3  -3    1.88    0.23
  19  -3   3    1.93    0.19
  19   3   3    2.04    0.28
 -19   3  -3    2.10    0.25
  18  -4  -3    6.66    0.43
 -18  -4   3    6.91    0.48
 -18   4   3    6.36    0.49
  18   4  -3    6.65    0.53
  17  -4  -3    3.51    0.29
 -17  -4   3    3.77    0.36
  17   4  -3    3.62    0.41
 -17   4   3    3.56    0.38
 -16  -4   3    0.67    0.21
  16  -4  -3    0.74    0.17
  16   4  -3    0.80    0.24
  16   4  -3    0.94    0.31
 -16   4   3    0.93    0.17
 -16   4   3    0.93    0.27
  15  -4  -3    0.37    0.15
  15   4  -3    0.82    0.20
  15   4  -3    0.33    0.26
 -15   4   3    0.44    0.17
  15   4  -3    0.38    0.30
 -15   4   3    0.41    0.26
  14   4  -3    2.34    0.28
 -14   4   3    3.45    0.43
  14   4  -3    2.77    0.41
 -14   4   3    2.55    0.29
  14   4  -3    2.75    0.42
 -13   4   3   11.83    0.87
  13   4  -3   12.35    0.89
  13   4  -3   12.76    0.91
  13   4  -3   11.68    0.73
 -13   4   3   12.73    0.67
 -13   4   3   11.50    0.73
  12   4  -3    3.00    0.42
 -12   4   3    2.64    0.31
 -12   4   3    3.07    0.41
  12   4  -3    2.94    0.46
  12   4  -3    3.00    0.32
 -12   4   3    2.73    0.25
  11   4  -3    1.20    0.23
 -11   4   3    1.29    0.17
  11   4  -3    1.07    0.38
  11   4  -3    1.33    0.32
 -11   4   3    1.28    0.24
 -11   4   3    0.83    0.29
  10   4  -3    3.24    0.42
 -10   4   3    2.83    0.25
 -10   4   3    3.16    0.34
  10   4  -3    3.97    0.37
 -10   4   3    3.23    0.43
  10   4  -3    4.07    0.52
  -9   4   3   10.49    0.64
   9   4  -3    9.40    0.64
   9   4  -3   10.12    0.73
   9   4  -3    9.45    0.77
  -9   4   3    9.69    0.56
  -9   4   3    9.98    0.73
   8  -4  -3    2.30    0.21
  -8  -4   3    1.96    0.21
  -8   4   3    2.03    0.28
  -8   4   3    2.14    0.35
   8   4  -3    2.77    0.45
   8   4  -3    2.16    0.34
   8   4  -3    2.91    0.37
  -7  -4   3   -0.05    0.07
  -7   4   3   -0.04    0.21
  -6  -4   3   10.53    0.59
  -6   4   3   11.83    0.77
  -5  -4   3    2.11    0.19
  -5   4   3    2.38    0.35
  -4   4   3    1.62    0.31
  -3   4   3   47.95    2.49
  -2  -4   3   52.73    2.57
  -2   4   3   52.85    2.72
  -1  -4   3   24.41    1.22
  -1   4   3   25.41    1.39
   0  -4   3    7.56    0.40
   0   4   3    7.68    0.60
   1   4   3   34.76    1.86
   2  -4   3    8.83    0.50
  -3  -4  -3    9.79    0.57
   3  -4   3    9.97    0.55
  -4  -4  -3    8.63    0.50
   4  -4   3    8.40    0.48
  -5  -4  -3   20.23    1.04
   5  -4   3   19.32    1.02
  -6  -4  -3    1.88    0.20
   6  -4   3    2.49    0.22
   7   4   3    4.78    0.61
   7   4   3    5.61    0.50
   7   4   3    4.49    0.46
  -7   4  -3    4.80    0.37
  -7   4  -3    4.56    0.45
  -7   4  -3    4.60    0.50
   8   4   3    1.74    0.47
  -8   4  -3    1.65    0.21
  -8   4  -3    1.27    0.28
   8   4   3    1.82    0.35
   8   4   3    2.04    0.32
  -8   4  -3    2.08    0.35
  -9   4  -3    0.71    0.29
   9   4   3    0.05    0.34
   9   4   3    0.10    0.26
  -9   4  -3    0.70    0.24
   9   4   3    0.53    0.23
  -9   4  -3    0.16    0.13
 -10   4  -3   13.84    0.80
 -10   4  -3   12.18    0.70
  10   4   3   12.02    0.79
  10   4   3   10.87    0.87
  10   4   3   12.79    1.00
 -10   4  -3   11.00    0.87
 -11   4  -3    1.71    0.39
  11   4   3    1.85    0.30
  11   4   3    1.88    0.38
 -11   4  -3    1.60    0.28
 -11   4  -3    0.95    0.18
  11   4   3    2.19    0.48
 -12   4  -3   27.48    1.48
  12   4   3   27.35    1.65
  12   4   3   27.49    1.48
 -12   4  -3   26.01    1.40
 -12   4  -3   28.14    1.59
  12   4   3   28.52    1.59
  13   4   3   -0.02    0.31
 -13   4  -3   -0.01    0.12
 -13   4  -3   -0.08    0.28
 -13   4  -3   -0.08    0.18
  13   4   3    0.32    0.32
  13   4   3   -0.10    0.18
  14   4   3    0.03    0.29
  14   4   3    0.04    0.29
  14   4   3   -0.09    0.17
 -14   4  -3    0.25    0.26
 -14   4  -3    0.09    0.17
 -14   4  -3   -0.07    0.11
 -15   4  -3    4.37    0.30
 -15   4  -3    3.47    0.35
  15   4   3    4.27    0.36
  15   4   3    3.54    0.42
  15   4   3    5.33    0.50
 -15   4  -3    4.25    0.47
  16   4   3   33.07    1.72
  16   4   3   32.64    1.62
 -16   4  -3   29.54    1.70
  17  -4   3    0.23    0.13
 -17  -4  -3    0.37    0.17
 -17   4  -3    0.64    0.22
  17   4   3    0.33    0.24
  16  -5  -3    1.47    0.17
 -16  -5   3    1.33    0.21
  16   5  -3    1.43    0.23
 -16   5   3    1.15    0.23
  16   5  -3    1.26    0.26
 -16   5   3    1.49    0.16
 -15  -5   3    0.00    0.16
  15  -5  -3    0.04    0.13
  15   5  -3    0.15    0.24
  15   5  -3    0.14    0.21
 -15   5   3    0.12    0.13
 -15   5   3    0.13    0.21
  14  -5  -3    2.28    0.23
  14   5  -3    2.88    0.27
  14   5  -3    2.26    0.37
 -14   5   3    2.50    0.36
 -14   5   3    2.70    0.27
  14   5  -3    3.28    0.39
  13   5  -3    3.72    0.45
 -13   5   3    3.77    0.43
  13   5  -3    3.87    0.33
 -13   5   3    3.37    0.34
  13   5  -3    3.35    0.45
 -12   5   3   10.33    0.80
 -12   5   3   12.05    0.71
  12   5  -3   11.28    0.84
 -12   5   3   10.29    0.60
  12   5  -3   10.94    0.66
  12   5  -3   10.52    0.82
 -11   5   3    8.60    0.50
  11   5  -3    8.48    0.75
 -11   5   3    7.87    0.69
  11   5  -3    8.63    0.70
  11   5  -3    8.76    0.57
 -11   5   3    9.17    0.61
  10   5  -3    0.85    0.30
 -10   5   3    0.32    0.21
 -10   5   3    0.97    0.31
  10   5  -3    0.45    0.34
  10   5  -3    0.56    0.20
  -9   5   3   53.41    2.63
   9   5  -3   51.32    2.68
   9   5  -3   47.86    2.60
   9   5  -3   53.83    2.77
  -9   5   3   52.34    2.71
  -8   5   3   20.66    1.20
   8   5  -3   18.30    1.16
   8   5  -3   19.67    1.25
  -8   5   3   20.53    1.13
  -7   5   3   15.04    0.93
   7   5  -3   13.40    0.89
   7   5  -3   14.59    1.00
  -7   5   3   13.80    0.86
   6   5  -3    3.91    0.50
  -6   5   3    3.95    0.39
  -6   5   3    4.30    0.44
   6   5  -3    4.10    0.41
   5   5  -3   14.25    0.88
   5   5  -3   15.17    0.97
  -5   5   3   14.41    0.87
  -5   5   3   14.95    0.91
  -4   5   3    4.80    0.44
  -4   5   3    4.54    0.39
   4   5  -3    4.12    0.39
   4   5  -3    4.67    0.50
   3   5  -3    5.61    0.47
  -3   5   3    7.48    0.52
  -3   5   3    6.34    0.48
  -2   5   3    0.63    0.21
  -2   5   3    0.77    0.32
  -1   5   3   45.56    2.57
  -1   5   3   51.63    2.48
   0   5   3    8.81    0.77
   0   5   3   10.37    0.64
   1   5   3    8.59    0.71
   2   5   3   -0.02    0.25
   2   5   3    0.26    0.32
  -2   5  -3    0.11    0.22
  -2   5  -3    0.34    0.16
  -3   5  -3    0.33    0.16
   3   5   3    0.30    0.27
  -3   5  -3    0.41    0.23
   3   5   3    0.86    0.35
   4   5   3    2.50    0.47
  -4   5  -3    1.09    0.29
  -4   5  -3    1.38    0.22
   4   5   3    1.57    0.35
   5   5   3    1.20    0.41
  -5   5  -3    1.68    0.24
   5   5   3    1.71    0.35
  -5   5  -3    2.05    0.31
   6   5   3    3.43    0.55
  -6   5  -3    3.61    0.32
  -6   5  -3    3.82    0.43
  -6   5  -3    3.65    0.42
   6   5   3    3.13    0.42
  -7   5  -3    7.63    0.63
  -7   5  -3    6.90    0.57
   7   5   3    6.18    0.71
   7   5   3    5.77    0.57
  -7   5  -3    6.52    0.46
   8   5   3   19.04    1.16
   8   5   3   19.69    1.15
  -8   5  -3   19.16    1.18
  -8   5  -3   18.02    1.03
   8   5   3   21.07    1.33
  -8   5  -3   18.10    1.12
   9   5   3    7.51    0.79
  -9   5  -3    7.91    0.51
   9   5   3    8.17    0.68
  -9   5  -3    6.50    0.65
   9   5   3    7.73    0.62
  -9   5  -3    8.57    0.63
  10   5   3    1.13    0.35
 -10   5  -3    1.89    0.23
 -10   5  -3    2.01    0.32
  10   5   3    1.87    0.47
  10   5   3    1.89    0.32
 -10   5  -3    1.42    0.36
 -11   5  -3    3.04    0.36
  11   5   3    2.56    0.41
 -11   5  -3    2.63    0.42
  11   5   3    2.49    0.34
  11   5   3    2.41    0.47
 -11   5  -3    2.51    0.25
 -12   5  -3   17.48    1.01
 -12   5  -3   17.63    0.93
 -12   5  -3   17.50    1.11
  12   5   3   16.34    1.14
  12   5   3   19.19    1.12
  12   5   3   17.09    0.99
 -13   5  -3    1.24    0.31
 -13   5  -3    0.99    0.22
 -13   5  -3    0.80    0.15
  13   5   3    1.46    0.23
  13   5   3    0.81    0.31
  13   5   3    0.88    0.33
 -14   5  -3    1.51    0.22
  14   5   3    2.47    0.34
  14   5   3    1.65    0.32
 -14   5  -3    2.70    0.34
  14   5   3    2.45    0.25
 -14   5  -3    2.13    0.19
 -15   5  -3   10.46    0.66
  15   5   3   10.82    0.57
  15   5   3    8.65    0.63
  15   5   3    9.86    0.66
 -15   5  -3    9.37    0.56
  13   6  -3    1.03    0.23
  13   6  -3    1.07    0.24
 -13   6   3    1.47    0.19
 -13   6   3    1.23    0.24
 -12   6   3    2.15    0.24
  12   6  -3    2.46    0.32
  12   6  -3    2.29    0.33
 -12   6   3    2.70    0.32
 -11   6   3    1.09    0.28
  11   6  -3    1.60    0.29
 -11   6   3    0.96    0.20
  11   6  -3    1.14    0.30
 -10   6   3    1.63    0.31
  10   6  -3    1.28    0.29
 -10   6   3    2.04    0.26
  10   6  -3    2.00    0.36
  -9   6   3    5.42    0.44
   9   6  -3    5.52    0.55
   9   6  -3    5.87    0.50
  -9   6   3    4.64    0.48
   8   6  -3    0.29    0.22
   8   6  -3   -0.13    0.26
  -8   6   3    0.28    0.25
  -8   6   3    0.02    0.20
   7   6  -3    6.63    0.61
   7   6  -3    7.36    0.56
  -7   6   3    7.62    0.53
  -7   6   3    6.53    0.56
   6   6  -3    6.50    0.53
   6   6  -3    6.61    0.62
  -6   6   3    7.92    0.58
  -6   6   3    6.68    0.52
  -5   6   3    4.22    0.41
   5   6  -3    4.81    0.48
  -5   6   3    4.06    0.38
   5   6  -3    4.29    0.38
  -4   6   3   12.36    0.75
  -4   6   3   12.45    0.78
  -3   6   3   -0.03    0.17
  -2   6   3   40.87    2.09
  -1   6   3    4.62    0.39
   0   6   3    1.54    0.34
   1   6   3   14.77    0.97
   2   6   3   23.23    1.36
   3   6   3    2.98    0.42
   3   6   3    3.00    0.48
  -3   6  -3    3.24    0.37
   4   6   3    2.35    0.37
  -4   6  -3    2.50    0.34
   4   6   3    2.91    0.49
   5   6   3    0.08    0.34
  -5   6  -3   -0.17    0.22
  -5   6  -3   -0.19    0.13
   5   6   3   -0.17    0.23
  -6   6  -3   41.64    2.14
   6   6   3   40.84    2.28
   6   6   3   41.07    2.16
  -6   6  -3   40.67    2.06
   7   6   3    0.51    0.36
  -7   6  -3    0.22    0.26
  -7   6  -3    0.82    0.17
   7   6   3    0.54    0.26
  -7   6  -3    0.58    0.25
  -8   6  -3    2.72    0.26
   8   6   3    2.51    0.46
   8   6   3    2.66    0.35
  -8   6  -3    2.96    0.35
  -8   6  -3    3.18    0.39
   9   6   3    0.51    0.33
   9   6   3    0.94    0.24
  -9   6  -3    0.68    0.15
  -9   6  -3    0.71    0.26
  -9   6  -3    0.81    0.23
  10   6   3    2.78    0.30
  10   6   3    2.63    0.42
 -10   6  -3    2.53    0.22
 -10   6  -3    2.41    0.30
 -10   6  -3    2.37    0.34
 -11   6  -3    0.04    0.10
 -11   6  -3   -0.24    0.15
  11   6   3   -0.24    0.23
 -11   6  -3    0.14    0.21
  11   6   3   -0.10    0.15
  12   6   3    0.67    0.16
  12   6   3    0.22    0.23
 -12   6  -3    0.35    0.10
 -12   6  -3    0.42    0.16
 -12   6  -3    0.23    0.21
  12   6   3    0.38    0.22
   9   7  -3    0.03    0.16
  -9   7   3   -0.05    0.14
  -9   7   3   -0.27    0.11
  -8   7   3    6.10    0.37
  -8   7   3    5.24    0.42
   8   7  -3    5.59    0.42
  -7   7   3    1.61    0.19
  -7   7   3    1.40    0.22
   7   7  -3    1.48    0.23
  -6   7   3    0.23    0.15
  -6   7   3    0.49    0.17
  -5   7   3    9.86    0.60
  -4   7   3   10.48    0.62
   5   7   3    5.77    0.57
   5   7   3    5.74    0.45
  -5   7  -3    6.77    0.44
   6   7   3   -0.14    0.23
  -6   7  -3    0.02    0.16
   6   7   3    0.23    0.16
   7   7   3    2.37    0.34
  -7   7  -3    2.17    0.25
   7   7   3    2.06    0.23
   8   7   3    0.04    0.20
   8   7   3    0.35    0.13
  -8   7  -3    0.55    0.16
  21   0  -4    3.17    0.30
 -21   0   4    2.93    0.37
  20   0  -4   15.86    0.92
 -20   0   4   16.08    1.00
 -19   0   4    6.50    0.61
  19   0  -4    6.62    0.51
 -18   0   4   17.97    1.15
  18   0  -4   19.59    1.08
 -17   0   4    0.21    0.25
  17   0  -4   -0.12    0.19
 -16   0   4    0.37    0.23
  16   0  -4    0.02    0.18
  15   0  -4    0.37    0.18
 -15   0   4   -0.30    0.19
 -14   0   4    8.25    0.60
  14   0  -4    6.87    0.50
 -13   0   4  161.92    7.88
 -12   0   4  137.34    6.69
 -11   0   4   49.74    2.49
 -10   0   4   66.06    3.26
  -9   0   4    0.77    0.15
  -8   0   4   11.67    0.64
  -7   0   4   29.64    1.48
  -6   0   4   17.23    0.86
  -6   0   4   16.46    0.82
  -5   0   4  107.82    5.42
  -5   0   4  118.49    5.45
  -4   0   4  161.82    7.60
  -4   0   4  154.51    7.57
  -3   0   4   27.74    1.33
  -3   0   4   26.26    1.30
  -2   0   4  211.94   10.46
  -2   0   4  225.08   10.48
  -1   0   4   99.10    4.79
  -1   0   4  100.21    4.77
   0   0   4   47.17    2.21
   0   0   4   44.62    2.22
   1   0   4  523.98   26.37
   1   0   4  576.98   26.37
   2   0   4 1000.00   47.32
  -2   0  -4  964.42   47.32
   2   0   4  992.39   47.34
  -3   0  -4  562.46   27.30
   3   0   4  562.43   27.29
   3   0   4  586.89   27.30
   4   0   4  224.36   10.28
   4   0   4  210.75   10.27
  -4   0  -4  207.96   10.27
  -5   0  -4    5.12    0.29
   5   0   4    5.32    0.32
   5   0   4    5.13    0.28
   6   0   4   28.79    1.39
  -6   0  -4   27.23    1.38
   6   0   4   28.38    1.37
  -7   0  -4   32.43    1.61
   7   0   4   31.16    1.62
   7   0   4   34.17    1.60
   8   0   4   63.54    3.34
  -8   0  -4   69.83    3.33
   8   0   4   71.87    3.33
   9   0   4  132.71    6.34
  -9   0  -4  130.42    6.35
 -10   0  -4  154.28    7.44
 -11   0  -4    0.24    0.13
 -13   0  -4    5.98    0.50
  13   0   4    5.89    0.50
 -14   0  -4   21.12    1.17
  14   0   4   19.72    1.18
  15   0   4   23.60    1.33
 -15   0  -4   23.01    1.31
  16   0   4   10.14    0.76
 -16   0  -4   11.48    0.74
 -17   0  -4   12.72    0.79
  17   0   4   11.44    0.80
  18   0   4    0.23    0.24
 -18   0  -4    0.78    0.29
  21  -1  -4    0.39    0.19
 -21  -1   4   -0.01    0.20
 -21   1   4    0.07    0.21
 -20  -1   4    5.11    0.49
  20  -1  -4    5.91    0.43
  20   1  -4    4.58    0.41
 -20   1   4    4.46    0.49
  19  -1  -4    1.23    0.26
 -19  -1   4    1.62    0.32
  19   1  -4    1.65    0.27
 -19   1   4    1.49    0.35
  18  -1  -4   16.50    0.93
 -18  -1   4   16.23    1.01
  18   1  -4   16.72    0.94
 -18   1   4   14.07    1.03
  17  -1  -4    0.25    0.19
 -17  -1   4    0.42    0.26
  17   1  -4    0.25    0.22
 -17   1   4    0.26    0.28
  16  -1  -4   18.98    1.05
 -16  -1   4   20.06    1.14
  16   1  -4   18.47    1.08
 -16   1   4   18.29    1.19
 -15  -1   4    1.79    0.30
  15  -1  -4    1.19    0.20
 -15   1   4    1.17    0.31
 -14  -1   4   35.33    1.78
  14  -1  -4   32.73    1.69
 -14   1   4   32.48    1.82
  14   1  -4   32.17    1.72
 -13  -1   4    8.90    0.56
  13  -1  -4    7.96    0.55
 -13  -1   4    8.73    0.65
 -13   1   4    9.35    0.64
 -12  -1   4   40.59    2.07
 -12   1   4   41.45    2.14
 -11  -1   4   13.40    0.76
 -11   1   4   14.19    0.83
 -10  -1   4   63.62    3.11
 -10   1   4   62.77    3.16
  -9  -1   4    8.52    0.48
  -9   1   4    7.77    0.54
  -8  -1   4   52.36    2.54
  -8   1   4   50.95    2.58
  -7  -1   4   21.16    1.06
  -7   1   4   21.00    1.11
  -6  -1   4   15.82    0.80
  -6   1   4   15.78    0.85
  -5  -1   4  264.19   12.36
  -5   1   4  251.10   12.39
  -4  -1   4  247.19   11.68
  -4   1   4  240.26   11.72
  -3  -1   4  370.08   17.31
  -3  -1   4  362.81   17.33
  -3   1   4  374.66   17.36
  -3   1   4  340.20   17.31
  -2  -1   4  214.50   10.00
  -2  -1   4  205.06   10.00
  -2   1   4  206.18   10.00
  -2   1   4  209.66   10.05
  -1  -1   4    0.80    0.07
  -1  -1   4    0.84    0.07
  -1   1   4    0.79    0.09
  -1   1   4    0.85    0.17
   0  -1   4   75.99    3.54
   0   1   4   68.50    3.59
   0   1   4   76.52    3.55
   1  -1   4   86.71    4.03
   1   1   4   81.90    4.08
   1   1   4   83.29    4.05
   2  -1   4    1.63    0.11
   2   1   4    1.75    0.20
   2   1   4    1.44    0.15
   3  -1   4   87.70    4.17
   3  -1   4   85.30    4.18
   3   1   4   87.41    4.19
   4  -1   4   26.57    1.31
  -4  -1  -4   26.35    1.33
   4  -1   4   26.97    1.32
  -4   1  -4   28.24    1.32
   4   1   4   26.89    1.35
   5  -1   4   20.10    1.06
  -5  -1  -4   22.25    1.07
   5  -1   4   21.72    1.07
   5   1   4   21.31    1.10
  -5   1  -4   22.45    1.07
   6  -1   4   40.72    2.03
  -6  -1  -4   44.08    2.04
   6  -1   4   43.89    2.04
   6   1   4   41.87    2.07
  -6   1  -4   38.33    2.04
   7  -1   4  104.15    4.71
  -7  -1  -4   99.73    4.72
   7  -1   4   91.90    4.71
  -7   1  -4   99.21    4.73
   7   1   4   92.66    4.74
  -8  -1  -4   32.36    1.61
   8  -1   4   32.51    1.60
  -9  -1  -4    4.64    0.31
   9  -1   4    5.04    0.31
 -10  -1  -4    0.25    0.10
  10  -1   4    0.20    0.10
  11  -1   4   43.99    2.15
 -11  -1  -4   42.54    2.15
 -12  -1  -4   69.67    3.38
  12   1   4   67.79    3.45
 -12   1  -4   68.40    3.45
  13  -1   4    3.18    0.36
 -13  -1  -4    3.29    0.34
  13   1   4    3.68    0.32
  13   1   4    3.14    0.39
 -13   1  -4    3.41    0.39
 -13   1  -4    3.41    0.27
 -14  -1  -4    1.19    0.23
 -14   1  -4    0.83    0.26
  14   1   4    0.92    0.29
  14   1   4    0.60    0.19
 -15  -1  -4   72.18    3.35
  15  -1   4   64.92    3.27
  15   1   4   63.45    3.39
 -15   1  -4   65.34    3.38
 -16  -1  -4    4.15    0.39
  16  -1   4    3.76    0.31
  16   1   4    3.72    0.45
 -16   1  -4    3.78    0.43
 -17   1  -4    0.14    0.24
  17   1   4    0.21    0.28
 -18   1  -4   15.87    0.95
  18   1   4   15.63    0.98
 -19   1  -4    6.23    0.48
  19   1   4    5.35    0.48
  20   1   4    0.00    0.22
  20  -2  -4    4.75    0.37
 -20  -2   4    4.90    0.44
  19  -2  -4    8.09    0.51
 -19  -2   4    6.98    0.56
 -19   2   4    5.88    0.58
 -18  -2   4    1.20    0.28
  18  -2  -4    1.22    0.23
 -18   2   4    0.84    0.33
 -17  -2   4    3.30    0.39
  17  -2  -4    2.71    0.31
 -17   2   4    2.96    0.46
  17   2  -4    2.88    0.36
  17   2  -4    2.81    0.41
  16  -2  -4    2.54    0.27
 -16  -2   4    2.33    0.33
 -16   2   4    1.60    0.39
  16   2  -4    2.20    0.32
  16   2  -4    1.35    0.35
 -15  -2   4    2.89    0.35
  15  -2  -4    2.13    0.27
  15   2  -4    3.00    0.35
  15   2  -4    3.36    0.43
 -15   2   4    2.51    0.45
  14  -2  -4   17.42    0.93
 -14   2   4   16.37    1.03
  14   2  -4   18.15    1.01
  14   2  -4   15.16    1.05
 -14   2   4   17.54    1.14
 -13   2   4    0.11    0.23
  13   2  -4    0.22    0.26
  13   2  -4    0.15    0.22
 -13   2   4    0.73    0.35
  13   2  -4    0.18    0.15
 -12  -2   4   11.70    0.68
 -12   2   4   12.19    0.83
 -11  -2   4   11.60    0.64
 -11   2   4   10.70    0.77
 -10  -2   4   17.21    0.90
 -10   2   4   16.89    1.03
   9  -2  -4   22.57    1.15
  -9  -2   4   22.75    1.16
  -9   2   4   23.04    1.28
   8  -2  -4    6.93    0.39
  -8  -2   4    6.50    0.39
  -8   2   4    6.30    0.51
   7  -2  -4   43.46    2.16
  -7  -2   4   43.21    2.17
  -7   2   4   46.35    2.26
   6  -2  -4  121.24    5.98
  -6  -2   4  124.60    5.99
  -6   2   4  127.17    6.06
   5  -2  -4   58.97    2.92
  -5  -2   4   60.63    2.93
  -5   2   4   61.80    3.00
  -4  -2   4   49.78    2.35
   4  -2  -4   46.56    2.34
  -4   2   4   48.99    2.43
   3  -2  -4   54.79    2.74
  -3  -2   4   56.71    2.75
  -3   2   4   59.76    2.84
  -2  -2   4    1.37    0.10
  -2  -2   4    1.39    0.10
   2  -2  -4    1.38    0.10
  -2   2   4    1.40    0.23
   1  -2  -4  133.89    7.09
  -1  -2   4  158.81    7.10
  -1  -2   4  142.29    7.10
  -1   2   4  158.90    7.19
   0  -2  -4    2.04    0.12
   0  -2   4    2.54    0.14
   0  -2   4    2.14    0.13
   0   2   4    2.65    0.28
   1  -2   4    0.29    0.05
   1   2   4   -0.03    0.16
   2  -2   4    0.34    0.06
   2   2   4    0.23    0.17
   3  -2   4   96.48    4.65
   3   2   4   97.54    4.74
   4  -2   4   25.74    1.23
   4  -2   4   25.20    1.25
  -4  -2  -4   24.97    1.26
   5  -2   4   33.92    1.65
  -5  -2  -4   34.17    1.66
   5  -2   4   32.66    1.63
  -6  -2  -4  124.72    6.04
   6  -2   4  125.70    6.03
  -7  -2  -4    7.27    0.42
   7  -2   4    7.44    0.42
  -8  -2  -4   25.10    1.27
   8  -2   4   25.09    1.26
  -9  -2  -4    3.08    0.23
   9  -2   4    2.91    0.24
 -10  -2  -4    0.52    0.12
  10  -2   4    0.59    0.12
 -11  -2  -4   43.11    2.09
  11  -2   4   45.13    2.09
  11   2   4   40.48    2.17
  11   2   4   40.40    2.13
 -11   2  -4   40.67    2.17
 -11   2  -4   39.28    2.07
 -12   2  -4   13.46    0.73
 -12   2  -4   14.01    0.87
  12   2   4   11.40    0.86
  12   2   4   13.62    0.80
 -13   2  -4   10.37    0.74
  13   2   4   10.68    0.64
 -13   2  -4    9.25    0.56
  13   2   4    9.19    0.73
  14   2   4   19.80    1.08
  14   2   4   19.21    1.20
 -14   2  -4   19.49    1.02
 -14   2  -4   19.68    1.18
  15   2   4    0.43    0.31
 -15   2  -4    0.78    0.14
  15   2   4    0.66    0.19
 -15   2  -4    0.19    0.26
  16  -2   4   10.77    0.63
  16   2   4   10.88    0.82
 -16   2  -4   10.75    0.79
  17  -2   4    5.80    0.39
 -17  -2  -4    5.84    0.46
 -17   2  -4    4.79    0.50
  17   2   4    5.05    0.53
 -18  -2  -4    0.78    0.21
  18  -2   4    0.66    0.16
 -18   2  -4    0.84    0.27
  18   2   4    0.86    0.29
 -19  -2  -4    7.33    0.54
  19  -2   4    7.73    0.45
  19   2   4    7.60    0.57
 -19   2  -4    6.44    0.54
  20  -3  -4   -0.08    0.14
 -20  -3   4    0.10    0.17
 -19  -3   4    0.79    0.23
  19  -3  -4    0.83    0.19
  19   3  -4    0.65    0.24
 -18  -3   4    4.49    0.42
  18  -3  -4    4.47    0.35
  18   3  -4    3.61    0.43
 -18   3   4    3.86    0.39
 -17  -3   4    0.87    0.25
  17  -3  -4    1.66    0.22
  17   3  -4    1.37    0.34
 -17   3   4    1.19    0.28
  16  -3  -4    0.91    0.19
 -16  -3   4    0.76    0.24
 -16   3   4    1.16    0.29
 -16   3   4    0.46    0.37
  16   3  -4    0.40    0.31
  15  -3  -4    3.66    0.33
  15   3  -4    3.89    0.46
 -15   3   4    3.39    0.52
 -15   3   4    3.66    0.44
  15   3  -4    3.37    0.42
  14   3  -4   10.66    0.83
 -14   3   4   11.00    0.91
 -14   3   4   10.33    0.78
  14   3  -4   10.72    0.78
  14   3  -4   12.61    0.69
 -14   3   4   10.23    0.66
  13   3  -4    0.27    0.16
  13   3  -4    0.58    0.29
 -13   3   4    0.17    0.34
 -13   3   4    0.50    0.18
  13   3  -4    0.67    0.30
 -13   3   4    0.18    0.11
 -13   3   4    0.15    0.23
  12   3  -4    0.51    0.29
 -12   3   4    0.48    0.12
  12   3  -4    0.21    0.27
  12   3  -4    0.92    0.20
 -12   3   4    0.53    0.37
 -12   3   4    0.78    0.26
 -12   3   4    1.05    0.20
 -11   3   4   30.01    1.72
 -11   3   4   31.14    1.64
  11   3  -4   32.63    1.74
 -11   3   4   27.22    1.81
  11   3  -4   33.88    1.65
  11   3  -4   32.03    1.76
 -11   3   4   33.52    1.60
  10  -3  -4    4.62    0.32
 -10  -3   4    4.54    0.32
 -10   3   4    4.98    0.55
   9  -3  -4   33.95    1.75
  -9  -3   4   34.98    1.76
  -9   3   4   37.45    1.93
   8  -3  -4    2.64    0.21
  -8  -3   4    2.48    0.21
  -8   3   4    2.98    0.38
  -7  -3   4    3.91    0.27
   7  -3  -4    3.80    0.26
  -7   3   4    4.68    0.44
   6  -3  -4   23.06    1.18
  -6  -3   4   24.23    1.19
  -6   3   4   23.75    1.32
  -5  -3   4   14.95    0.74
   5  -3  -4   13.28    0.73
  -5   3   4   15.32    0.88
  -4  -3   4    1.69    0.14
   4  -3  -4    1.81    0.14
  -4   3   4    1.51    0.28
   3  -3  -4    0.17    0.05
  -3  -3   4    0.18    0.06
  -3   3   4   -0.16    0.17
  -2  -3   4    0.06    0.06
  -2  -3   4    0.12    0.05
  -2   3   4   -0.12    0.17
  -1  -3   4   64.71    3.26
  -1   3   4   71.12    3.39
   0  -3   4   31.24    1.56
   0   3   4   33.43    1.70
   1  -3   4    2.83    0.17
   1   3   4    3.04    0.34
   2  -3   4    0.48    0.06
   2   3   4    0.51    0.20
   3  -3   4   25.46    1.24
   3  -3   4   23.92    1.20
  -4  -3  -4   20.09    1.01
   4  -3   4   19.33    1.00
  -5  -3  -4   15.92    0.82
   5  -3   4   15.40    0.81
  -6  -3  -4   14.36    0.75
   6  -3   4   13.87    0.74
   7  -3   4    3.61    0.26
  -7  -3  -4    3.78    0.26
  -8  -3  -4    2.80    0.23
   8  -3   4    2.78    0.23
   9  -3   4    3.04    0.25
  -9  -3  -4    3.11    0.25
   9   3   4    3.53    0.44
  -9   3  -4    3.45    0.29
 -10   3  -4    1.19    0.18
 -10   3  -4    1.44    0.32
 -10   3  -4    1.04    0.26
  10   3   4    1.92    0.35
  10   3   4    1.32    0.40
  10   3   4    1.16    0.26
 -11   3  -4   22.23    1.25
  11   3   4   20.37    1.33
 -11   3  -4   19.71    1.16
 -11   3  -4   20.00    1.08
  11   3   4   21.15    1.24
  11   3   4   20.51    1.16
  12   3   4    0.69    0.31
  12   3   4    1.09    0.25
 -12   3  -4    0.96    0.30
 -12   3  -4    0.76    0.16
 -12   3  -4    1.04    0.25
  12   3   4    0.56    0.36
 -13   3  -4    0.54    0.27
  13   3   4    0.30    0.30
  13   3   4    0.29    0.19
 -13   3  -4    0.38    0.13
  14   3   4   14.57    0.97
 -14   3  -4   14.28    0.94
  14   3   4   12.95    0.80
 -14   3  -4   13.57    0.75
  15   3   4    3.15    0.31
 -15   3  -4    2.28    0.39
 -15   3  -4    2.55    0.23
  15   3   4    1.88    0.40
  16   3   4    0.90    0.32
  16   3   4    0.54    0.18
 -16   3  -4    0.60    0.27
  17  -3   4    0.02    0.13
 -17  -3  -4   -0.15    0.16
 -17   3  -4   -0.04    0.23
  17   3   4    0.50    0.27
 -18  -3  -4    0.23    0.16
  18  -3   4    0.27    0.13
  18   3   4    0.44    0.25
 -18   3  -4    0.01    0.20
  18  -4  -4    3.07    0.26
 -18  -4   4    3.26    0.32
 -18   4   4    2.76    0.30
  18   4  -4    2.85    0.33
 -17  -4   4    5.82    0.44
  17  -4  -4    4.64    0.37
  17   4  -4    4.62    0.40
 -17   4   4    5.87    0.46
  17   4  -4    5.47    0.48
 -16  -4   4    0.11    0.18
  16  -4  -4    0.29    0.15
  16   4  -4    0.12    0.21
 -16   4   4   -0.47    0.20
 -16   4   4    0.06    0.12
  16   4  -4    0.20    0.28
  15  -4  -4    1.51    0.21
 -15   4   4    1.80    0.33
  15   4  -4    1.54    0.32
  15   4  -4    1.63    0.37
 -15   4   4    1.52    0.22
  14  -4  -4    7.71    0.51
 -14   4   4    7.83    0.67
  14   4  -4    8.37    0.55
 -14   4   4    8.31    0.55
  14   4  -4    8.26    0.68
  14   4  -4    8.99    0.69
  13   4  -4    0.30    0.29
  13   4  -4    0.07    0.27
 -13   4   4    0.08    0.17
  13   4  -4    0.11    0.16
 -13   4   4    0.02    0.25
  12   4  -4    4.87    0.53
  12   4  -4    4.57    0.40
  12   4  -4    5.17    0.57
 -12   4   4    4.74    0.32
 -12   4   4    4.45    0.50
 -12   4   4    4.17    0.39
  11   4  -4    8.73    0.58
 -11   4   4    8.49    0.69
  11   4  -4    9.90    0.72
 -11   4   4    8.39    0.59
  11   4  -4    9.74    0.75
 -11   4   4    7.98    0.50
  10   4  -4    6.12    0.58
 -10   4   4    6.67    0.50
  10   4  -4    6.98    0.66
 -10   4   4    6.36    0.40
  10   4  -4    6.83    0.48
 -10   4   4    6.50    0.60
   9   4  -4    5.63    0.46
  -9   4   4    5.96    0.46
  -9   4   4    6.11    0.57
  -9   4   4    6.04    0.68
   9   4  -4    6.60    0.63
   9   4  -4    7.04    0.58
  -8   4   4    2.94    0.45
  -8   4   4    3.19    0.39
  -8   4   4    2.30    0.46
  -8   4   4    2.53    0.29
   8   4  -4    2.92    0.37
   8   4  -4    2.51    0.43
  -7   4   4    6.99    0.70
  -7   4   4    6.05    0.60
  -7   4   4    6.44    0.63
  -6   4   4    0.32    0.20
  -5   4   4    2.92    0.39
  -4  -4   4   22.02    1.11
  -4   4   4   22.41    1.28
  -3  -4   4    1.65    0.14
  -3   4   4    1.16    0.28
  -2  -4   4   14.80    0.75
  -2   4   4   14.51    0.92
  -1  -4   4   94.31    4.61
  -1   4   4   97.21    4.77
   0  -4   4    4.84    0.28
   0   4   4    5.33    0.49
   1   4   4    2.89    0.37
   2  -4   4    1.06    0.14
  -3  -4  -4   -0.02    0.09
   3  -4   4    0.12    0.09
  -4  -4  -4    0.88    0.14
   4  -4   4    1.00    0.14
  -5  -4  -4    0.04    0.10
   5  -4   4    0.30    0.11
   6  -4   4   21.40    1.12
  -6  -4  -4   22.81    1.15
  -6   4  -4   21.22    1.16
   6   4   4   21.69    1.27
  -6   4  -4   20.51    1.22
   6   4   4   23.70    1.43
  -7   4  -4   30.12    1.62
   7   4   4   29.47    1.64
   7   4   4   28.76    1.78
  -7   4  -4   31.08    1.54
   7   4   4   28.15    1.63
  -7   4  -4   30.29    1.67
  -8   4  -4   23.86    1.40
  -8   4  -4   23.56    1.34
  -8   4  -4   24.06    1.26
   8   4   4   24.71    1.36
   8   4   4   22.20    1.37
   8   4   4   24.39    1.53
   9   4   4    6.47    0.56
  -9   4  -4    6.96    0.46
   9   4   4    5.87    0.60
  -9   4  -4    7.57    0.58
  -9   4  -4    6.72    0.62
   9   4   4    5.46    0.69
  10   4   4    0.43    0.24
 -10   4  -4    0.71    0.16
 -10   4  -4    0.74    0.26
  10   4   4    0.90    0.43
 -10   4  -4    0.76    0.32
  10   4   4    0.58    0.32
 -11   4  -4   18.70    1.06
 -11   4  -4   20.79    1.16
 -11   4  -4   21.64    1.27
  11   4   4   19.55    1.15
  11   4   4   19.21    1.33
  11   4   4   21.46    1.26
 -12   4  -4    0.98    0.25
 -12   4  -4    1.24    0.35
 -12   4  -4    0.74    0.16
  12   4   4    0.91    0.34
  12   4   4    0.88    0.38
  12   4   4    1.35    0.26
 -13   4  -4   10.29    0.80
 -13   4  -4    9.09    0.65
  13   4   4    9.35    0.77
  13   4   4   10.44    0.65
 -13   4  -4   10.43    0.58
  13   4   4    8.27    0.79
  14   4   4    0.77    0.21
  14   4   4    0.86    0.32
  14   4   4    1.82    0.36
 -14   4  -4    1.10    0.22
 -14   4  -4    1.16    0.17
 -14   4  -4    1.30    0.33
 -15   4  -4    3.71    0.26
  15   4   4    2.08    0.41
  15   4   4    3.22    0.41
  15   4   4    3.43    0.31
 -15   4  -4    3.32    0.40
  16   4   4    0.69    0.28
 -16   4  -4    0.36    0.22
  16   4   4    0.45    0.16
 -17  -4  -4    0.46    0.16
  17  -4   4    0.63    0.14
  17   4   4    0.84    0.23
 -17   4  -4    0.66    0.21
 -16  -5   4    4.57    0.36
  16  -5  -4    4.38    0.31
  16   5  -4    3.93    0.38
 -16   5   4    4.50    0.37
 -16   5   4    3.66    0.28
  16   5  -4    4.39    0.36
 -15  -5   4    0.42    0.18
  15  -5  -4    0.48    0.13
 -15   5   4    0.63    0.15
  15   5  -4    0.26    0.24
  15   5  -4    0.42    0.22
 -15   5   4    0.57    0.23
  14  -5  -4    0.34    0.14
 -14   5   4    0.57    0.26
  14   5  -4    0.27    0.25
 -14   5   4    0.26    0.16
  14   5  -4    0.26    0.26
  13  -5  -4    1.83    0.21
 -13   5   4    2.28    0.37
  13   5  -4    3.23    0.41
  13   5  -4    2.29    0.25
 -13   5   4    2.65    0.28
  13   5  -4    1.96    0.37
  12   5  -4    9.41    0.76
  12   5  -4    9.33    0.61
 -12   5   4    9.61    0.75
  12   5  -4   10.68    0.79
 -12   5   4   11.47    0.66
 -11   5   4    3.35    0.35
  11   5  -4    2.95    0.42
  11   5  -4    3.49    0.48
  11   5  -4    2.89    0.30
 -11   5   4    3.38    0.43
 -10   5   4    3.50    0.44
  10   5  -4    2.51    0.45
  10   5  -4    3.33    0.43
 -10   5   4    3.58    0.36
   9   5  -4    1.76    0.40
  -9   5   4    1.61    0.33
  -9   5   4    1.58    0.26
   9   5  -4    1.41    0.32
   8   5  -4    0.19    0.23
   8   5  -4    0.12    0.29
  -8   5   4    0.44    0.25
  -8   5   4    0.05    0.18
   7   5  -4    0.17    0.21
   7   5  -4    0.67    0.30
  -7   5   4    0.04    0.18
  -7   5   4    0.63    0.25
   6   5  -4    0.42    0.22
  -6   5   4    0.62    0.24
   6   5  -4    0.50    0.28
  -6   5   4    0.38    0.20
   5   5  -4    0.20    0.24
  -5   5   4    0.32    0.21
   5   5  -4    0.02    0.17
  -5   5   4    0.01    0.18
  -5   5   4    0.48    0.33
  -4   5   4    4.38    0.55
  -4   5   4    5.26    0.45
   4   5  -4    4.77    0.41
  -4   5   4    4.87    0.40
   4   5  -4    4.68    0.49
  -3   5   4   14.62    1.06
  -3   5   4   17.05    0.95
   3   5  -4   15.43    0.92
  -3   5   4   17.72    0.96
  -2   5   4    8.65    0.73
   2   5  -4    8.08    0.55
  -2   5   4    9.02    0.59
  -1   5   4   11.41    0.88
  -1   5   4   12.80    0.75
   0   5   4    8.04    0.53
   0   5  -4    7.20    0.55
   0   5   4    7.84    0.71
  -1   5  -4    7.12    0.50
   1   5   4    7.35    0.51
   1   5   4    6.99    0.65
   2   5   4    3.89    0.47
   2   5   4    4.01    0.55
  -2   5  -4    3.34    0.39
  -2   5  -4    3.82    0.35
   3   5   4    6.02    0.57
  -3   5  -4    5.69    0.52
  -3   5  -4    5.89    0.45
   3   5   4    5.67    0.67
   4   5   4    5.81    0.68
  -4   5  -4    5.58    0.52
   4   5   4    6.08    0.59
  -4   5  -4    5.91    0.44
   5   5   4    2.13    0.37
  -5   5  -4    1.66    0.31
   5   5   4    1.90    0.45
  -5   5  -4    1.53    0.24
   6   5   4    0.33    0.35
  -6   5  -4    0.17    0.21
  -6   5  -4    0.03    0.24
   6   5   4   -0.06    0.25
  -6   5  -4    0.06    0.16
  -7   5  -4    1.20    0.31
   7   5   4    0.91    0.31
  -7   5  -4    0.99    0.20
  -7   5  -4    1.47    0.30
   7   5   4    0.86    0.42
  -8   5  -4    6.60    0.45
   8   5   4    6.15    0.72
  -8   5  -4    6.84    0.62
   8   5   4    6.06    0.57
   8   5   4    4.16    0.68
  -8   5  -4    6.60    0.57
  -9   5  -4    0.79    0.32
  -9   5  -4    0.49    0.16
   9   5   4    0.48    0.29
  -9   5  -4    0.80    0.26
   9   5   4    0.69    0.40
   9   5   4    0.92    0.29
 -10   5  -4    7.30    0.57
 -10   5  -4    6.20    0.62
  10   5   4    7.44    0.77
 -10   5  -4    7.09    0.47
  10   5   4    6.82    0.58
  10   5   4    6.23    0.61
 -11   5  -4   12.83    0.71
 -11   5  -4   12.45    0.80
 -11   5  -4   13.85    0.91
  11   5   4   13.40    0.90
  11   5   4   13.27    0.81
  11   5   4   10.08    0.94
 -12   5  -4   29.48    1.55
  12   5   4   30.63    1.55
  12   5   4   24.06    1.57
 -12   5  -4   27.26    1.38
 -12   5  -4   24.95    1.44
  12   5   4   27.03    1.44
 -13   5  -4    1.76    0.33
 -13   5  -4    1.64    0.25
  13   5   4    1.46    0.35
 -13   5  -4    1.80    0.19
  13   5   4    1.75    0.34
  13   5   4    1.83    0.25
 -14   5  -4    0.63    0.17
  14   5   4    0.64    0.24
 -14   5  -4    1.04    0.25
 -14   5  -4    0.83    0.13
  14   5   4    0.98    0.19
  14   5   4    1.05    0.27
 -15   5  -4   18.77    1.03
  15   5   4   20.57    0.98
 -15   5  -4   16.19    0.96
  15   5   4   19.61    1.04
 -13   6   4   25.02    1.31
 -13   6   4   24.11    1.25
  13   6  -4   25.94    1.31
  13   6  -4   23.42    1.30
 -12   6   4    9.38    0.55
  12   6  -4    9.48    0.63
  12   6  -4    9.14    0.63
 -12   6   4    8.16    0.62
  11   6  -4    1.92    0.31
  11   6  -4    2.06    0.33
 -11   6   4    1.58    0.23
 -11   6   4    1.99    0.30
 -10   6   4   23.13    1.19
  10   6  -4   22.27    1.25
  10   6  -4   22.36    1.27
 -10   6   4   20.53    1.25
  -9   6   4    0.03    0.17
   9   6  -4    0.34    0.27
   9   6  -4    0.09    0.22
  -9   6   4    0.28    0.24
   8   6  -4    0.96    0.25
   8   6  -4    0.19    0.26
  -8   6   4    0.67    0.25
  -8   6   4    1.09    0.22
  -7   6   4    1.20    0.24
   7   6  -4    2.02    0.29
  -7   6   4    2.11    0.31
   7   6  -4    1.64    0.33
   6   6  -4    1.03    0.23
  -6   6   4    1.18    0.26
  -6   6   4    1.17    0.23
   6   6  -4    1.12    0.30
  -5   6   4    0.42    0.21
   5   6  -4    0.47    0.25
   5   6  -4    0.27    0.19
  -5   6   4    0.17    0.19
  -4   6   4    3.09    0.35
   4   6  -4    3.94    0.35
  -4   6   4    3.36    0.36
  -3   6   4   15.70    0.92
  -2   6   4   -0.16    0.26
  -2   6   4   -0.09    0.15
  -1   6   4    3.94    0.36
  -1   6   4    4.86    0.53
   0   6   4    0.49    0.29
   0   6   4    0.53    0.17
   1   6   4   34.64    1.91
   2   6   4   23.87    1.40
   3   6   4    1.92    0.41
  -3   6  -4    2.01    0.24
   3   6   4    1.78    0.35
  -3   6  -4    1.56    0.31
  -4   6  -4   22.44    1.29
   4   6   4   23.31    1.44
  -4   6  -4   23.59    1.22
   4   6   4   22.53    1.34
   5   6   4    0.67    0.37
   5   6   4    0.37    0.27
  -5   6  -4    0.60    0.25
  -5   6  -4    0.03    0.14
   6   6   4   13.97    0.92
  -6   6  -4   15.76    0.92
  -6   6  -4   14.81    0.81
   6   6   4   13.45    1.05
   7   6   4    0.65    0.38
   7   6   4    0.83    0.27
  -7   6  -4    0.62    0.17
  -7   6  -4    0.55    0.25
   8   6   4   19.10    1.14
  -8   6  -4   20.12    1.06
  -8   6  -4   21.44    1.15
  -8   6  -4   20.94    1.28
   8   6   4   19.55    1.27
   9   6   4    8.12    0.60
  -9   6  -4    8.90    0.61
   9   6   4    9.34    0.74
  -9   6  -4    7.36    0.62
  -9   6  -4    8.66    0.51
 -10   6  -4    1.50    0.30
 -10   6  -4    1.63    0.25
  10   6   4    1.46    0.35
 -10   6  -4    1.68    0.18
  10   6   4    1.77    0.26
  11   6   4   24.64    1.54
 -11   6  -4   29.41    1.47
  11   6   4   28.98    1.47
 -11   6  -4   30.14    1.51
 -11   6  -4   28.77    1.42
  12   6   4    6.48    0.41
 -12   6  -4    6.06    0.42
  12   6   4    5.92    0.50
 -12   6  -4    6.26    0.36
 -12   6  -4    6.24    0.46
  -9   7   4    0.34    0.15
   9   7  -4    0.43    0.16
  -9   7   4    0.45    0.12
   8   7  -4    0.20    0.16
  -8   7   4    0.16    0.15
  -8   7   4    0.21    0.13
  -7   7   4    2.37    0.26
  -7   7   4    2.46    0.22
  -6   7   4    5.56    0.42
  -5   7   4   15.86    0.87
  -4   7   4    7.05    0.46
  -3   7   4   18.43    0.98
   2   7   4    1.28    0.37
   3   7   4    1.13    0.25
   4   7   4    1.49    0.25
  -5   7  -4    0.20    0.16
   5   7   4    0.29    0.25
   5   7   4    0.12    0.17
   6   7   4    0.15    0.24
  -6   7  -4    0.06    0.16
   6   7   4    0.24    0.17
  -7   7  -4   16.61    0.88
   7   7   4   15.26    0.87
   7   7   4   16.97    0.96
   8   7   4    1.81    0.19
   8   7   4    1.60    0.27
  -8   7  -4    1.71    0.20
  21   0  -5    0.16    0.18
 -21   0   5   -0.05    0.23
  20   0  -5   -0.35    0.20
 -20   0   5   -0.18    0.26
 -19   0   5   -0.06    0.26
  19   0  -5    0.39    0.24
 -18   0   5   -0.02    0.25
  18   0  -5    0.32    0.22
  17   0  -5   -0.03    0.20
 -17   0   5    0.31    0.26
  16   0  -5   -0.33    0.17
 -16   0   5    0.14    0.24
 -15   0   5   -0.04    0.20
  15   0  -5   -0.31    0.16
 -14   0   5   -0.03    0.18
  14   0  -5    0.05    0.16
 -13   0   5    0.07    0.14
 -12   0   5    0.16    0.14
 -11   0   5    0.00    0.12
 -10   0   5    0.04    0.12
  -9   0   5    0.04    0.11
  -8   0   5    0.03    0.11
  -8   0   5    0.00    0.03
  -7   0   5   -0.17    0.09
  -7   0   5    0.02    0.03
  -6   0   5   -0.01    0.03
  -6   0   5    0.04    0.10
  -5   0   5    0.00    0.03
  -5   0   5    0.10    0.09
  -4   0   5   -0.20    0.03
  -4   0   5   -0.27    0.08
  -3   0   5   -0.03    0.08
  -3   0   5   -0.03    0.03
  -2   0   5   -0.02    0.09
  -2   0   5    0.01    0.03
  -1   0   5   -0.17    0.09
  -1   0   5   -0.23    0.04
   0   0   5   -0.04    0.04
   0   0   5   -0.02    0.09
   1   0   5    0.01    0.05
   1   0   5    0.01    0.09
  -2   0  -5   -0.10    0.04
   2   0   5   -0.02    0.06
   3   0   5    0.09    0.05
   3   0   5   -0.07    0.07
  -3   0  -5    0.02    0.04
   4   0   5   -0.05    0.08
   4   0   5    0.03    0.05
  -4   0  -5   -0.04    0.04
  -5   0  -5   -0.02    0.05
   5   0   5    0.16    0.06
   5   0   5    0.00    0.09
  -6   0  -5    0.05    0.06
   6   0   5   -0.02    0.10
   6   0   5    0.10    0.07
  -7   0  -5    0.06    0.06
   7   0   5    0.04    0.07
   7   0   5   -0.01    0.11
   8   0   5   -0.03    0.07
  -8   0  -5   -0.05    0.06
   8   0   5   -0.06    0.12
  -9   0  -5    0.17    0.08
   9   0   5    0.08    0.08
   9   0   5    0.10    0.12
 -12   0  -5    0.00    0.18
  12   0   5    0.01    0.19
  13   0   5   -0.08    0.21
 -13   0  -5    0.17    0.20
 -14   0  -5    0.02    0.20
  14   0   5    0.10    0.24
 -15   0  -5    0.19    0.21
  15   0   5    0.05    0.24
  16   0   5    0.40    0.26
 -16   0  -5    0.06    0.21
 -17   0  -5    0.01    0.21
  17   0   5    0.21    0.26
  18   0   5    0.11    0.23
 -18   0  -5    0.38    0.21
 -21  -1   5    0.41    0.23
  21  -1  -5    0.51    0.20
 -21   1   5    0.76    0.25
  21   1  -5    0.72    0.20
 -20  -1   5    0.18    0.25
  20  -1  -5   -0.28    0.19
 -20   1   5    0.22    0.28
  20   1  -5   -0.13    0.21
 -19  -1   5   13.48    0.88
  19  -1  -5   13.26    0.81
  19   1  -5   12.79    0.80
 -19   1   5   13.07    0.91
 -18  -1   5    5.89    0.57
  18  -1  -5    5.86    0.47
 -18   1   5    5.44    0.59
  18   1  -5    6.35    0.50
  17  -1  -5    5.36    0.46
 -17  -1   5    5.93    0.56
 -17   1   5    6.60    0.64
  17   1  -5    5.75    0.50
 -16  -1   5   22.51    1.26
  16  -1  -5   21.01    1.17
 -16   1   5   21.68    1.31
  16   1  -5   20.36    1.20
  15  -1  -5    1.11    0.21
 -15  -1   5    1.36    0.27
  15   1  -5    1.39    0.25
 -15   1   5    1.12    0.33
  14  -1  -5    7.48    0.50
 -14  -1   5    7.48    0.56
  14   1  -5    7.81    0.55
 -14   1   5    7.43    0.64
  13  -1  -5    3.11    0.28
 -13  -1   5    3.83    0.38
 -13  -1   5    3.13    0.31
  13   1  -5    2.91    0.40
 -13   1   5    3.23    0.39
 -13   1   5    2.91    0.43
 -12  -1   5    1.73    0.23
 -12   1   5    2.57    0.33
 -11  -1   5    9.65    0.58
 -11   1   5   10.22    0.66
 -10  -1   5   23.96    1.21
 -10   1   5   22.83    1.27
  -9  -1   5    1.29    0.16
  -9   1   5    1.71    0.24
  -8  -1   5   11.41    0.62
  -8   1   5   11.41    0.68
  -7  -1   5   28.84    1.46
  -7   1   5   30.02    1.51
  -6  -1   5  200.09    9.70
  -6   1   5  203.88    9.74
  -5  -1   5   88.65    4.31
  -5  -1   5   94.92    4.33
  -5   1   5   82.62    4.30
  -5   1   5   93.38    4.37
  -4  -1   5   27.78    1.31
  -4  -1   5   26.53    1.32
  -4   1   5   26.79    1.37
  -4   1   5   26.79    1.30
  -3  -1   5  385.23   19.32
  -3  -1   5  419.73   19.33
  -3   1   5  404.60   19.37
  -3   1   5  405.48   19.32
  -2  -1   5  222.48   10.56
  -2  -1   5  218.45   10.56
  -2   1   5  219.91   10.56
  -2   1   5  220.53   10.61
  -1  -1   5  249.24   11.93
  -1   1   5  250.86   11.93
  -1   1   5  247.62   11.98
   0  -1   5    0.35    0.05
   0   1   5    0.49    0.08
   0   1   5    0.39    0.15
   1  -1   5   32.49    1.53
   1   1   5   30.48    1.59
   1   1   5   31.73    1.55
   2  -1   5    4.43    0.23
   2   1   5    3.81    0.33
   2   1   5    4.14    0.27
   3  -1   5   19.66    0.99
   3  -1   5   20.37    0.98
   3   1   5   19.83    1.01
   4  -1   5   80.34    3.82
  -4  -1  -5   78.66    3.83
   4  -1   5   79.87    3.82
   4   1   5   78.25    3.84
   5  -1   5  207.78    9.77
   5  -1   5  199.93    9.76
  -5  -1  -5  205.29    9.77
   5   1   5  200.67    9.79
   6  -1   5    3.38    0.23
  -6  -1  -5    3.64    0.23
   6  -1   5    3.57    0.23
   6   1   5    3.45    0.27
   7  -1   5   12.51    0.71
  -7  -1  -5   14.37    0.72
   7  -1   5   14.66    0.72
   7   1   5   13.87    0.76
   8  -1   5   86.74    4.11
  -8  -1  -5   82.83    4.11
   9  -1   5    4.68    0.30
  -9  -1  -5    4.48    0.30
  10  -1   5   17.24    0.88
 -10  -1  -5   16.40    0.88
 -11  -1  -5   10.10    0.59
  11  -1   5   10.58    0.58
  12  -1   5    0.19    0.19
 -12  -1  -5   -0.18    0.15
  12   1   5    0.53    0.24
 -12   1  -5    0.15    0.11
 -12   1  -5    0.37    0.21
 -13  -1  -5    0.02    0.17
  13  -1   5    0.59    0.22
 -13   1  -5    0.29    0.21
  13   1   5    0.21    0.24
 -13   1  -5    0.28    0.12
  14  -1   5    8.17    0.66
 -14  -1  -5    9.98    0.65
 -14   1  -5    9.89    0.70
  14   1   5   11.10    0.76
  15  -1   5   -0.05    0.21
 -15  -1  -5    0.04    0.19
  15   1   5    0.07    0.27
 -15   1  -5    0.05    0.22
 -16  -1  -5    3.17    0.35
 -16   1  -5    3.34    0.41
  16   1   5    3.07    0.41
 -17   1  -5    1.91    0.34
  17   1   5    2.41    0.38
  18   1   5    2.32    0.34
 -18   1  -5    1.70    0.29
 -19   1  -5    2.84    0.31
  19   1   5    2.18    0.32
  21  -2  -5    0.09    0.16
 -21  -2   5    0.06    0.18
  20  -2  -5   21.93    1.09
 -20  -2   5   20.28    1.15
 -20   2   5   18.56    1.16
  19  -2  -5    3.76    0.35
 -19  -2   5    3.93    0.43
 -19   2   5    4.05    0.48
  18  -2  -5    0.20    0.19
 -18  -2   5   -0.05    0.21
  18   2  -5    0.05    0.22
 -18   2   5    0.43    0.31
  17  -2  -5    4.20    0.39
 -17  -2   5    5.66    0.51
 -17   2   5    4.20    0.55
  17   2  -5    4.80    0.44
  17   2  -5    5.23    0.73
 -16  -2   5    2.66    0.37
  16  -2  -5    3.27    0.31
 -16   2   5    3.22    0.48
  16   2  -5    2.09    0.38
  16   2  -5    2.87    0.37
  15  -2  -5   77.21    3.65
 -15  -2   5   83.97    3.75
  15   2  -5   73.02    3.70
  15   2  -5   65.64    3.72
 -15   2   5   68.92    3.82
  14  -2  -5    0.29    0.16
  14   2  -5    0.06    0.21
 -14   2   5    0.15    0.29
  14   2  -5    0.59    0.27
  13  -2  -5   10.18    0.57
  13   2  -5    8.56    0.67
  13   2  -5    8.70    0.69
 -13   2   5    8.86    0.78
  13   2  -5    9.79    0.59
 -12  -2   5    0.07    0.11
 -12   2   5    0.01    0.22
  12   2  -5   -0.06    0.20
 -11  -2   5    1.03    0.16
 -11   2   5    0.84    0.26
 -10  -2   5   15.59    0.85
 -10   2   5   16.48    0.98
  -9  -2   5   12.83    0.70
  -9   2   5   13.76    0.83
  -8  -2   5    0.50    0.10
  -8   2   5    0.52    0.21
   7  -2  -5   89.02    4.38
  -7  -2   5   92.27    4.39
  -7   2   5   90.64    4.47
   6  -2  -5   51.00    2.53
  -6  -2   5   53.07    2.54
  -6   2   5   52.20    2.62
   5  -2  -5   61.85    2.98
  -5  -2   5   61.56    2.99
  -5   2   5   61.78    3.07
   4  -2  -5   49.40    2.45
  -4  -2   5   51.85    2.46
  -4   2   5   51.25    2.55
  -3  -2   5    7.63    0.40
   3  -2  -5    7.29    0.39
  -3  -2   5    7.73    0.39
  -3   2   5    8.14    0.53
   2  -2  -5   15.72    0.80
  -2  -2   5   17.17    0.81
  -2  -2   5   16.29    0.80
  -2   2   5   14.69    0.81
  -2   2   5   18.03    0.93
  -1  -2   5    1.75    0.11
  -1  -2   5    1.23    0.09
  -1   2   5    1.45    0.14
  -1   2   5    1.91    0.25
   0  -2   5    3.61    0.20
   0   2   5    3.44    0.34
   0   2   5    3.20    0.25
   1  -2   5  112.29    5.20
   1   2   5  104.11    5.23
   2  -2   5   11.06    0.55
   2   2   5   10.50    0.60
   2   2   5   11.69    0.67
   3  -2   5   40.61    1.92
   3   2   5   38.50    1.96
   4  -2   5  171.81    8.24
   4  -2   5  170.67    8.26
  -4  -2  -5  173.36    8.27
   5  -2   5   99.27    4.90
   5  -2   5  102.93    4.92
  -5  -2  -5  103.44    4.92
  -6  -2  -5   48.98    2.43
   6  -2   5   50.51    2.43
  -7  -2  -5   49.93    2.46
   7  -2   5   50.33    2.45
  -8  -2  -5    5.65    0.35
   8  -2   5    5.83    0.35
   9  -2   5   14.57    0.75
  -9  -2  -5   13.67    0.75
  10  -2   5    0.33    0.12
 -10  -2  -5    0.41    0.11
 -11  -2  -5   21.95    1.20
  11   2   5   23.03    1.26
 -11   2  -5   23.58    1.31
  11   2   5   23.87    1.31
 -11   2  -5   23.36    1.19
 -12   2  -5   26.19    1.34
  12   2   5   26.85    1.41
 -12   2  -5   26.27    1.47
  12   2   5   25.78    1.48
  13   2   5    1.76    0.35
 -13   2  -5    2.32    0.22
  13   2   5    2.90    0.31
 -13   2  -5    2.51    0.37
  14   2   5   20.68    1.10
 -14   2  -5   19.65    1.04
 -14   2  -5   18.68    1.19
  14   2   5   20.43    1.22
 -15   2  -5   10.46    0.77
  15   2   5   10.14    0.81
  15   2   5   10.10    0.64
 -15   2  -5   10.60    0.59
  16  -2   5   14.06    0.74
 -16  -2  -5   14.33    0.81
  16   2   5   11.98    0.91
 -16   2  -5   11.03    0.86
  17  -2   5    1.95    0.21
 -17  -2  -5    1.72    0.26
 -17   2  -5    1.58    0.31
  17   2   5    1.61    0.34
  18  -2   5   20.47    1.04
  18   2   5   20.07    1.17
 -18   2  -5   19.42    1.14
 -19   2  -5    1.57    0.25
  19   2   5    1.72    0.28
 -20  -3   5    2.49    0.29
 -19  -3   5   14.66    0.86
  19  -3  -5   14.31    0.80
  19   3  -5   13.69    0.84
  18  -3  -5    0.51    0.18
 -18  -3   5    0.22    0.21
  18   3  -5    0.07    0.25
 -17  -3   5    0.81    0.24
  17  -3  -5    0.40    0.18
  17   3  -5    1.01    0.31
 -17   3   5    0.51    0.31
 -17   3   5    0.50    0.23
 -16  -3   5    0.61    0.24
  16  -3  -5    0.67    0.19
 -16   3   5    1.05    0.26
  16   3  -5    0.59    0.30
 -16   3   5    0.17    0.32
  15  -3  -5   58.30    2.88
 -15  -3   5   67.64    2.98
 -15   3   5   51.87    3.07
 -15   3   5   52.59    2.96
  15   3  -5   59.30    3.00
  15   3  -5   57.34    2.96
  14  -3  -5    5.66    0.42
 -14   3   5    5.56    0.55
  14   3  -5    5.92    0.55
  14   3  -5    6.17    0.45
 -14   3   5    5.58    0.68
 -14   3   5    6.30    0.43
  14   3  -5    5.95    0.57
 -13   3   5    6.20    0.46
 -13   3   5    7.13    0.74
  13   3  -5    7.34    0.63
  13   3  -5    6.40    0.60
  13   3  -5    6.74    0.47
 -13   3   5    6.46    0.58
  12   3  -5   41.71    2.00
 -12   3   5   30.93    2.16
  12   3  -5   41.43    2.11
 -12   3   5   41.58    2.00
  12   3  -5   41.79    2.11
 -12   3   5   39.88    1.95
 -12   3   5   39.55    2.09
  12   3  -5   34.21    2.05
 -11   3   5    8.91    0.84
  11   3  -5    7.81    0.65
 -11   3   5    9.15    0.50
 -11   3   5    8.91    0.56
  11   3  -5    8.19    0.67
  11   3  -5    8.56    0.68
 -11   3   5    9.81    0.67
  11   3  -5    8.92    0.56
 -10  -3   5   49.56    2.56
 -10   3   5   54.81    2.75
  -9  -3   5   18.13    1.00
  -9   3   5   21.56    1.20
   8  -3  -5    0.33    0.10
  -8  -3   5    0.20    0.09
  -8   3   5    0.18    0.21
  -7  -3   5   90.13    4.44
   7  -3  -5   89.47    4.43
  -7   3   5   96.39    4.59
  -6  -3   5   16.83    0.85
   6  -3  -5   16.15    0.84
  -6   3   5   17.25    1.00
   5  -3  -5    2.11    0.17
  -5  -3   5    2.72    0.18
  -5   3   5    3.16    0.36
  -4  -3   5   18.53    0.97
  -4  -3   5   19.68    0.97
  -4   3   5   20.32    1.12
  -3  -3   5    0.31    0.07
  -3   3   5    0.26    0.21
  -2  -3   5    2.45    0.17
  -2   3   5    2.64    0.33
  -1  -3   5    0.45    0.07
  -1   3   5    0.34    0.21
   0  -3   5    5.33    0.29
   0   3   5    5.84    0.48
   1  -3   5    5.05    0.28
   1   3   5    5.68    0.47
   2  -3   5   53.38    2.68
   2   3   5   58.58    2.83
   3  -3   5   13.58    0.71
   3  -3   5   14.52    0.75
   3   3   5   15.21    0.87
   4  -3   5   22.05    1.15
  -4  -3  -5   23.73    1.17
  -5  -3  -5  239.39   11.61
   5  -3   5  243.49   11.60
  -6  -3  -5    3.97    0.29
   6  -3   5    4.80    0.29
  -7  -3  -5   29.04    1.46
   7  -3   5   28.86    1.45
  -8  -3  -5   68.71    3.45
   8  -3   5   72.44    3.45
   9   3   5    0.40    0.23
  -9   3  -5    0.92    0.25
  -9   3  -5    0.71    0.15
   9   3   5    0.78    0.29
  -9   3  -5    0.49    0.26
   9   3   5    0.13    0.39
 -10   3  -5    6.34    0.58
  10   3   5    6.39    0.52
 -10   3  -5    5.94    0.51
  10   3   5    6.64    0.58
 -10   3  -5    5.68    0.41
  10   3   5    6.01    0.68
  11   3   5   35.16    2.09
  11   3   5   37.25    2.01
  11   3   5   37.42    1.94
 -11   3  -5   36.73    1.87
 -11   3  -5   38.38    2.02
 -11   3  -5   37.41    1.95
  12   3   5   67.10    3.36
  12   3   5   61.14    3.41
 -12   3  -5   66.73    3.36
 -12   3  -5   60.64    3.27
  12   3   5   69.72    3.28
 -12   3  -5   65.93    3.21
 -13   3  -5    2.04    0.21
  13   3   5    2.23    0.39
 -13   3  -5    2.07    0.37
  13   3   5    1.97    0.28
 -14   3  -5   32.69    1.68
  14   3   5   33.59    1.85
  14   3   5   34.50    1.74
 -14   3  -5   33.05    1.84
  15   3   5   43.45    2.22
 -15   3  -5   39.64    2.05
 -15   3  -5   41.91    2.21
  15   3   5   41.55    2.10
 -16   3  -5   37.99    2.06
  16   3   5   37.23    2.07
  16   3   5   40.61    1.97
  17  -3   5    0.15    0.13
 -17  -3  -5    0.43    0.17
  17   3   5    0.49    0.27
 -17   3  -5    0.29    0.23
 -18  -3  -5   -0.04    0.13
  18  -3   5    0.06    0.12
  18   3   5    0.00    0.21
 -18   3  -5    0.11    0.19
 -18  -4   5    0.09    0.18
  18  -4  -5    0.11    0.15
 -18   4   5   -0.05    0.16
  18   4  -5    0.20    0.22
 -17  -4   5    6.44    0.47
  17  -4  -5    5.85    0.41
  17   4  -5    6.62    0.51
  17   4  -5    5.30    0.43
 -17   4   5    5.74    0.47
 -16  -4   5    3.28    0.36
 -16   4   5    3.07    0.26
  16   4  -5    3.17    0.35
 -16   4   5    2.96    0.36
  16   4  -5    2.98    0.40
 -15  -4   5    8.79    0.59
  15  -4  -5    7.99    0.51
 -15   4   5    8.19    0.52
  15   4  -5    7.65    0.63
 -15   4   5    7.79    0.64
  15   4  -5    8.83    0.68
  14  -4  -5    6.67    0.46
  14   4  -5    7.45    0.49
  14   4  -5    7.19    0.62
  14   4  -5    7.22    0.62
 -14   4   5    6.48    0.48
 -14   4   5    7.11    0.61
  13  -4  -5    0.97    0.17
  13   4  -5    1.18    0.32
 -13   4   5    1.14    0.29
 -13   4   5    1.51    0.23
  13   4  -5    1.10    0.32
 -13   4   5    0.85    0.40
  13   4  -5    1.27    0.22
 -12   4   5    0.73    0.40
 -12   4   5    0.72    0.20
  12   4  -5    0.89    0.33
  12   4  -5    1.48    0.22
  12   4  -5    0.97    0.33
 -12   4   5    1.17    0.30
  11   4  -5    2.91    0.29
  11   4  -5    3.24    0.44
  11   4  -5    2.83    0.40
 -11   4   5    2.51    0.30
 -11   4   5    2.03    0.49
 -11   4   5    2.99    0.41
 -11   4   5    2.64    0.22
 -10   4   5   71.45    3.63
 -10   4   5   74.36    3.55
 -10   4   5   66.51    3.73
  10   4  -5   72.89    3.63
  10   4  -5   66.82    3.53
  10   4  -5   76.45    3.67
  -9   4   5   36.72    1.98
   9   4  -5   39.10    1.99
  -9   4   5   32.09    2.07
  -9   4   5   38.01    1.91
   9   4  -5   38.46    2.03
  -8   4   5    5.92    0.47
  -8   4   5    6.21    0.54
  -8   4   5    6.29    0.68
   8   4  -5    6.08    0.54
   8   4  -5    6.72    0.62
  -7  -4   5    4.14    0.28
  -7   4   5    4.46    0.45
  -7   4   5    4.35    0.50
   7   4  -5    4.28    0.43
   7   4  -5    4.21    0.49
  -7   4   5    4.56    0.39
  -6  -4   5   64.67    3.13
  -6   4   5   63.88    3.31
  -5  -4   5   48.81    2.36
  -5   4   5   47.59    2.54
  -4  -4   5    9.91    0.54
  -4   4   5   11.03    0.75
  -3  -4   5    1.18    0.12
  -3   4   5    1.31    0.29
  -2  -4   5   18.75    0.96
  -2   4   5   20.23    1.16
  -1  -4   5   48.04    2.37
  -1   4   5   49.76    2.55
   0  -4   5   88.26    4.49
   0   4   5   99.41    4.68
   1   4   5   71.12    3.61
   2  -4   5   32.05    1.65
   2   4   5   34.54    1.81
  -3  -4  -5   12.04    0.68
   3  -4   5   12.24    0.66
  -4  -4  -5  112.77    5.48
   4  -4   5  112.49    5.46
  -5  -4  -5   16.86    0.89
   5  -4   5   16.56    0.88
   5   4   5   15.09    1.14
   5   4   5   17.32    1.70
  -5   4  -5   16.99    1.19
  -6   4  -5   11.21    0.75
  -6   4  -5   11.71    0.79
  -6   4  -5   11.29    0.67
   6   4   5   10.12    0.77
   6   4   5   11.21    0.92
  -7   4  -5   34.88    1.76
  -7   4  -5   34.96    1.84
   7   4   5   33.40    1.85
   7   4   5   33.40    1.87
  -7   4  -5   34.32    1.88
   7   4   5   34.39    2.02
   8   4   5    0.86    0.40
  -8   4  -5    0.56    0.24
  -8   4  -5    0.50    0.16
  -8   4  -5    0.41    0.30
   8   4   5    0.32    0.24
   8   4   5    0.43    0.29
  -9   4  -5    0.66    0.17
   9   4   5    0.51    0.40
  -9   4  -5    0.80    0.32
   9   4   5    0.27    0.30
   9   4   5    0.39    0.26
  -9   4  -5    0.84    0.27
  10   4   5    0.80    0.32
 -10   4  -5    0.13    0.29
  10   4   5    0.26    0.39
 -10   4  -5    0.29    0.14
  10   4   5    0.60    0.26
 -10   4  -5    0.69    0.26
  11   4   5    2.37    0.50
 -11   4  -5    2.78    0.43
  11   4   5    2.52    0.35
  11   4   5    2.68    0.42
 -11   4  -5    2.33    0.25
 -11   4  -5    2.55    0.34
  12   4   5    0.44    0.36
 -12   4  -5   -0.19    0.28
 -12   4  -5    0.08    0.21
  12   4   5    0.08    0.29
  12   4   5    0.26    0.22
 -12   4  -5    0.25    0.13
  13   4   5    5.06    0.54
 -13   4  -5    4.65    0.34
 -13   4  -5    3.70    0.39
 -13   4  -5    4.68    0.52
  13   4   5    4.37    0.56
  13   4   5    5.61    0.44
 -14   4  -5    8.41    0.69
  14   4   5    9.66    0.72
 -14   4  -5    8.58    0.58
  14   4   5    9.51    0.58
  14   4   5    7.75    0.70
 -14   4  -5    8.97    0.52
 -15   4  -5    1.59    0.16
  15   4   5    1.45    0.21
 -15   4  -5    1.28    0.29
  15   4   5    1.55    0.33
  16   4   5   26.39    1.35
  16   4   5   27.71    1.45
 -16   4  -5   25.57    1.43
  17  -4   5    0.44    0.12
 -17  -4  -5    0.61    0.16
  17   4   5    0.45    0.20
 -17   4  -5    0.51    0.19
  16  -5  -5    1.67    0.26
 -16  -5   5    1.82    0.23
 -16   5   5    1.44    0.16
  16   5  -5    1.65    0.26
 -16   5   5    1.86    0.25
  16   5  -5    1.46    0.23
 -15  -5   5   11.44    0.69
 -15   5   5   11.24    0.73
  15   5  -5   11.63    0.72
 -15   5   5   11.68    0.65
  15   5  -5   12.35    0.77
 -14  -5   5   20.53    1.13
  14   5  -5   21.15    1.21
  14   5  -5   20.19    1.19
 -14   5   5   20.58    1.19
 -14   5   5   21.70    1.10
  13   5  -5    4.24    0.47
 -13   5   5    4.07    0.44
 -13   5   5    3.66    0.34
  13   5  -5    4.63    0.46
  12   5  -5    0.28    0.27
  12   5  -5   -0.48    0.23
 -12   5   5    0.35    0.18
 -12   5   5    0.67    0.28
 -11   5   5    5.16    0.43
  11   5  -5    5.01    0.51
 -11   5   5    4.92    0.51
  11   5  -5    5.63    0.57
 -10   5   5   41.20    2.24
  10   5  -5   40.67    2.23
  10   5  -5   43.48    2.28
 -10   5   5   43.03    2.16
  -9   5   5    2.12    0.30
  -9   5   5    2.58    0.38
   9   5  -5    1.95    0.36
   9   5  -5    3.06    0.44
  -9   5   5    2.39    0.71
  -8   5   5    0.52    0.21
   8   5  -5    0.55    0.29
   8   5  -5    0.47    0.24
  -8   5   5    1.28    0.41
  -8   5   5    0.24    0.23
   7   5  -5    0.21    0.25
   7   5  -5    0.00    0.21
  -7   5   5   -0.12    0.33
  -7   5   5    0.44    0.24
  -7   5   5    0.02    0.17
   6   5  -5  104.28    5.16
   6   5  -5  104.76    5.10
  -6   5   5  105.19    5.06
  -6   5   5  107.44    5.13
  -6   5   5   93.31    5.21
  -5   5   5   30.68    1.58
   5   5  -5   30.75    1.61
  -5   5   5   27.83    1.74
   5   5  -5   30.93    1.67
  -5   5   5   30.23    1.63
   4   5  -5    7.41    0.59
  -4   5   5    6.70    0.70
  -4   5   5    7.47    0.51
  -4   5   5    7.23    0.56
   4   5  -5    7.06    0.53
   3   5  -5    1.86    0.25
  -3   5   5    1.79    0.27
  -3   5   5    1.60    0.39
   2   5  -5    3.60    0.33
   2   5  -5    3.52    0.35
  -2   5   5    3.77    0.36
  -2   5   5    3.25    0.48
   1   5  -5   30.52    1.56
  -1   5   5   27.37    1.69
  -1   5   5   30.60    1.57
   0   5  -5    0.07    0.16
   0   5   5    0.58    0.28
   0   5   5   -0.32    0.15
   1   5   5    5.04    0.40
   1   5   5    4.95    0.55
  -1   5  -5    4.76    0.41
   1   5   5    4.26    0.59
  -2   5  -5    8.03    0.55
  -2   5  -5    8.71    0.64
   2   5   5    7.90    0.71
   2   5   5    8.30    0.53
   2   5   5    7.90    0.79
  -3   5  -5    0.10    0.16
   3   5   5    0.23    0.29
   3   5   5    0.55    0.36
  -3   5  -5   -0.05    0.24
   3   5   5    0.38    0.15
   4   5   5   12.16    0.88
   4   5   5   11.71    0.96
  -4   5  -5   12.00    0.83
  -4   5  -5   13.00    0.74
  -5   5  -5   31.34    1.64
   5   5   5   31.12    1.88
  -5   5  -5   31.94    1.71
   5   5   5   31.03    1.76
   6   5   5    6.03    0.60
  -6   5  -5    7.19    0.49
   6   5   5    6.48    0.77
  -6   5  -5    7.21    0.60
  -7   5  -5    4.56    0.48
   7   5   5    5.24    0.54
  -7   5  -5    5.09    0.39
   7   5   5    4.27    0.64
  -7   5  -5    4.28    0.50
   8   5   5   12.21    0.88
  -8   5  -5   12.63    0.86
  -8   5  -5   12.95    0.91
   8   5   5   13.34    1.05
  -8   5  -5   13.85    0.76
   9   5   5    0.68    0.32
   9   5   5    0.72    0.28
  -9   5  -5    0.80    0.18
   9   5   5    0.80    0.42
  -9   5  -5    0.67    0.26
  -9   5  -5    0.70    0.32
 -10   5  -5    8.86    0.54
 -10   5  -5    6.64    0.67
 -10   5  -5    8.67    0.64
  10   5   5    8.40    0.64
  10   5   5    8.34    0.69
  10   5   5    9.64    0.87
 -11   5  -5   -0.01    0.12
 -11   5  -5   -0.12    0.19
  11   5   5    0.26    0.28
  11   5   5    0.17    0.34
 -11   5  -5    0.13    0.28
  11   5   5    0.15    0.21
  12   5   5    1.65    0.26
 -12   5  -5    1.20    0.32
 -12   5  -5    0.88    0.23
 -12   5  -5    1.22    0.17
  12   5   5    1.50    0.33
  12   5   5    1.05    0.36
 -13   5  -5    9.21    0.65
  13   5   5    6.50    0.64
 -13   5  -5    7.58    0.53
  13   5   5    8.32    0.64
 -13   5  -5    8.86    0.48
  13   5   5    8.41    0.54
 -14   5  -5    2.00    0.18
  14   5   5    1.88    0.30
 -14   5  -5    1.83    0.22
  14   5   5    2.00    0.31
 -14   5  -5    2.35    0.30
  14   5   5    2.59    0.24
 -15   5  -5    0.07    0.16
  15   5   5    0.32    0.19
  15   5   5    0.13    0.12
  13   6  -5    1.51    0.24
 -13   6   5    1.34    0.22
 -13   6   5    1.18    0.17
  13   6  -5    1.13    0.22
 -12   6   5    9.33    0.62
  12   6  -5    9.64    0.62
  12   6  -5    8.48    0.61
 -12   6   5    9.05    0.54
  11   6  -5    5.05    0.44
  11   6  -5    5.10    0.46
 -11   6   5    4.16    0.43
 -11   6   5    5.07    0.38
  10   6  -5    0.88    0.27
 -10   6   5    0.73    0.19
  10   6  -5    0.79    0.24
 -10   6   5    1.11    0.26
  -9   6   5    6.40    0.54
   9   6  -5    6.90    0.53
   9   6  -5    6.37    0.57
  -9   6   5    6.75    0.47
  -8   6   5    0.19    0.21
   8   6  -5   -0.05    0.18
   8   6  -5    0.23    0.24
  -8   6   5    0.31    0.18
   7   6  -5    6.60    0.52
  -7   6   5    6.98    0.56
   7   6  -5    6.56    0.56
  -7   6   5    6.67    0.49
   6   6  -5    2.27    0.33
  -6   6   5    2.00    0.30
  -6   6   5    2.11    0.26
   6   6  -5    2.09    0.28
  -5   6   5    6.64    0.82
   5   6  -5    6.41    0.51
  -5   6   5    6.65    0.54
  -5   6   5    7.63    0.50
   5   6  -5    6.90    0.68
  -4   6   5   12.94    0.99
  -4   6   5   14.57    0.85
  -3   6   5    0.85    0.33
   3   6  -5    0.63    0.20
  -3   6   5    0.49    0.19
  -2   6   5    1.75    0.39
  -2   6   5    1.76    0.26
  -1   6   5    3.68    0.33
  -1   6   5    2.53    0.44
   0   6   5   -0.30    0.26
   0   6   5    0.19    0.16
  -1   6  -5    2.54    0.28
   1   6   5    1.79    0.39
   1   6   5    2.10    0.24
   2   6   5    0.82    0.32
  -2   6  -5    0.53    0.18
   3   6   5    0.35    0.28
  -3   6  -5    0.61    0.19
  -3   6  -5    0.33    0.25
   3   6   5    0.12    0.34
   4   6   5    0.20    0.34
  -4   6  -5    0.36    0.17
  -4   6  -5    0.71    0.26
   4   6   5    0.53    0.29
  -5   6  -5    0.57    0.17
   5   6   5    0.57    0.29
  -5   6  -5    0.92    0.27
   5   6   5    0.37    0.36
   6   6   5   11.76    0.81
  -6   6  -5   12.27    0.80
  -6   6  -5   11.93    0.69
   6   6   5   11.68    0.94
  -7   6  -5    0.98    0.26
   7   6   5    0.74    0.28
   7   6   5    1.39    0.43
  -7   6  -5    1.00    0.19
  -8   6  -5    1.10    0.19
   8   6   5    1.35    0.40
  -8   6  -5    1.16    0.27
   8   6   5    1.51    0.28
  -9   6  -5    0.18    0.20
  -9   6  -5    0.26    0.13
   9   6   5    0.16    0.30
   9   6   5    0.16    0.20
  10   6   5    2.51    0.29
  10   6   5    1.92    0.37
 -10   6  -5    2.21    0.30
 -10   6  -5    2.65    0.30
 -10   6  -5    2.67    0.22
  11   6   5    1.28    0.21
  11   6   5    1.48    0.32
 -11   6  -5    1.72    0.25
 -11   6  -5    1.65    0.16
 -11   6  -5    1.22    0.21
  12   6   5    5.06    0.45
  12   6   5    5.20    0.36
 -12   6  -5    5.41    0.32
 -12   6  -5    5.04    0.36
 -12   6  -5    5.83    0.44
   9   7  -5    6.20    0.41
  -9   7   5    5.88    0.42
  -9   7   5    6.74    0.38
  -8   7   5    3.37    0.26
   8   7  -5    3.05    0.29
  -8   7   5    3.53    0.30
   8   7  -5    4.27    0.32
  -7   7   5    0.46    0.13
  -7   7   5    0.39    0.16
  -6   7   5    0.25    0.15
  -5   7   5    4.89    0.38
  -4   7   5    0.84    0.17
  -3   7   5    0.09    0.13
  -2   7   5    7.95    0.48
   0   7   5   -0.12    0.26
   1   7   5    0.31    0.24
   2   7   5    0.10    0.22
   3   7   5   15.77    0.92
   4   7   5    1.75    0.27
   5   7   5    3.98    0.43
  -5   7  -5    3.79    0.32
   5   7   5    3.46    0.34
  -6   7  -5    5.93    0.41
   6   7   5    5.13    0.40
   6   7   5    5.43    0.49
   7   7   5    4.21    0.34
  -7   7  -5    5.36    0.35
   7   7   5    4.04    0.42
 -21   0   6    0.19    0.23
  21   0  -6    0.69    0.22
 -20   0   6    0.25    0.27
  20   0  -6    0.38    0.22
  19   0  -6   71.18    3.45
 -19   0   6   66.81    3.54
 -18   0   6    0.35    0.30
  18   0  -6    0.16    0.23
  17   0  -6    0.61    0.23
 -17   0   6    0.36    0.28
 -16   0   6   88.25    4.47
  16   0  -6   88.72    4.38
 -15   0   6   11.37    0.82
  15   0  -6   12.96    0.76
 -14   0   6    6.01    0.54
  14   0  -6    5.24    0.42
 -13   0   6   16.05    0.94
  13   0  -6   16.28    0.99
 -12   0   6  114.48    5.62
 -11   0   6   -0.16    0.11
 -10   0   6   32.20    1.65
  -9   0   6  160.78    7.78
  -8   0   6  139.80    6.86
  -8   0   6  146.57    6.93
  -7   0   6   19.21    1.00
  -7   0   6   19.28    0.94
  -6   0   6  476.40   23.61
  -6   0   6  510.91   23.66
  -5   0   6  264.70   12.89
  -5   0   6  274.16   12.93
  -4   0   6    3.20    0.24
  -4   0   6    3.16    0.17
  -3   0   6  272.70   12.96
  -3   0   6  267.81   12.93
  -2   0   6  146.40    6.99
  -2   0   6  145.50    7.02
  -1   0   6   14.32    0.70
  -1   0   6   14.36    0.74
   0   0   6   -0.30    0.05
   0   0   6   -0.22    0.10
   1   0   6  155.53    7.94
   1   0   6  175.01    7.93
  -2   0  -6   83.12    4.09
   2   0   6   87.09    4.09
   3   0   6   99.91    4.60
  -3   0  -6   91.30    4.58
   3   0   6   95.24    4.58
   4   0   6   53.71    2.49
  -4   0  -6   49.32    2.47
   4   0   6   51.16    2.47
  -5   0  -6   20.39    1.02
   5   0   6   20.38    1.02
   5   0   6   21.38    1.05
   6   0   6   51.43    2.47
  -6   0  -6   49.62    2.45
   6   0   6   50.43    2.44
  -7   0  -6   -0.02    0.05
   7   0   6   -0.10    0.11
   7   0   6    0.06    0.06
   8   0   6    1.24    0.13
   8   0   6    0.97    0.17
   9   0   6   39.08    1.96
 -12   0  -6   11.46    0.74
  12   0   6   12.57    0.77
 -13   0  -6    1.19    0.24
  13   0   6    0.52    0.25
  14   0   6   14.16    0.92
 -14   0  -6   14.71    0.90
  15   0   6    1.89    0.35
 -15   0  -6    2.95    0.36
  16   0   6    0.93    0.29
 -16   0  -6    0.68    0.26
 -17   0  -6    5.80    0.49
  17   0   6    5.90    0.51
 -18   0  -6   11.10    0.71
  18   0   6   11.21    0.73
 -19   0  -6    9.32    0.60
  19   0   6    9.83    0.69
 -21  -1   6   -0.05    0.21
  21  -1  -6   -0.09    0.18
 -21   1   6    0.34    0.23
  21   1  -6    0.21    0.19
 -20  -1   6   43.44    2.17
  20  -1  -6   43.33    2.09
 -20   1   6   38.08    2.17
  20   1  -6   38.71    2.08
  19  -1  -6    2.38    0.32
 -19  -1   6    2.17    0.36
 -19   1   6    2.16    0.40
  19   1  -6    1.67    0.31
  18  -1  -6   35.73    1.72
 -18  -1   6   33.60    1.80
  18   1  -6   31.52    1.72
 -18   1   6   28.71    1.82
  17  -1  -6    0.55    0.22
 -17  -1   6    0.50    0.27
  17   1  -6    0.61    0.25
 -17   1   6    0.76    0.32
 -16  -1   6   17.98    1.06
  16  -1  -6   16.51    0.97
 -16   1   6   16.68    1.12
  16   1  -6   17.01    1.01
 -15  -1   6   25.92    1.42
  15  -1  -6   26.65    1.35
  15   1  -6   24.46    1.38
 -15   1   6   23.62    1.47
 -14  -1   6   15.60    0.92
  14  -1  -6   14.84    0.84
 -14   1   6   13.92    0.98
  14   1  -6   15.08    0.89
  13  -1  -6    2.05    0.25
 -13  -1   6    2.93    0.34
 -13   1   6    2.63    0.40
  13   1  -6    2.54    0.30
 -12  -1   6    9.44    0.60
 -12   1   6   10.18    0.69
 -11  -1   6   59.05    2.94
 -11   1   6   59.33    3.00
 -10  -1   6   47.54    2.28
 -10  -1   6   44.18    2.22
 -10   1   6   45.54    2.34
  -9  -1   6   17.14    0.92
  -9  -1   6   19.30    0.98
  -9   1   6   20.24    1.05
  -8  -1   6   40.55    2.00
  -8  -1   6   38.10    1.96
  -8   1   6   43.21    2.07
  -7  -1   6    1.54    0.12
  -7  -1   6    1.76    0.17
  -7   1   6    1.40    0.22
  -6  -1   6   71.10    3.45
  -6  -1   6   71.38    3.42
  -6   1   6   70.61    3.49
  -5  -1   6   10.40    0.54
  -5  -1   6   10.19    0.52
  -5   1   6   10.36    0.51
  -5   1   6   10.09    0.61
  -4  -1   6    2.19    0.14
  -4  -1   6    2.02    0.16
  -4   1   6    2.14    0.13
  -4   1   6    1.38    0.21
  -3  -1   6  546.81   25.59
  -3  -1   6  537.44   25.59
  -3   1   6  524.92   25.58
  -3   1   6  530.18   25.64
  -2  -1   6  193.56    9.99
  -2  -1   6  213.84    9.99
  -2   1   6  211.68   10.06
  -2   1   6  215.99   10.00
  -1  -1   6    0.49    0.06
  -1   1   6    0.28    0.16
  -1   1   6    0.67    0.08
   0  -1   6    2.02    0.13
   0   1   6    2.26    0.16
   0   1   6    2.00    0.22
   1  -1   6    8.68    0.44
   1   1   6    8.46    0.53
   1   1   6    9.00    0.47
   2  -1   6   45.53    2.14
   2   1   6   45.04    2.16
   2   1   6   42.12    2.20
   3  -1   6   91.59    4.40
   3   1   6   91.36    4.42
   4  -1   6    8.60    0.46
   4  -1   6    9.48    0.47
  -4  -1  -6    8.74    0.47
   4   1   6    8.24    0.50
   5  -1   6    1.61    0.13
  -5  -1  -6    1.63    0.13
   5  -1   6    1.30    0.13
   5   1   6    1.33    0.17
   6  -1   6   37.42    1.87
   6  -1   6   39.31    1.87
  -6  -1  -6   37.64    1.87
   6   1   6   38.63    1.91
  -7  -1  -6   22.51    1.12
   7  -1   6   20.82    1.12
   7  -1   6   23.35    1.12
   7   1   6   22.04    1.16
  -8  -1  -6   26.20    1.33
   8  -1   6   27.03    1.32
   8   1   6   26.05    1.36
  -9  -1  -6   20.32    1.05
   9  -1   6   20.78    1.05
 -10  -1  -6    3.04    0.25
  10  -1   6    4.11    0.27
  11  -1   6   17.65    0.91
 -11  -1  -6   15.39    0.92
  11   1   6   16.28    0.97
 -11   1  -6   16.00    0.96
 -12  -1  -6    3.12    0.33
  12  -1   6    3.42    0.34
 -12   1  -6    3.39    0.37
  12   1   6    3.20    0.38
  13  -1   6   13.53    0.90
 -13  -1  -6   15.21    0.89
  13   1   6   15.83    0.98
 -13   1  -6   16.71    0.96
 -14  -1  -6    4.25    0.40
  14  -1   6    3.23    0.38
  14   1   6    3.95    0.45
 -14   1  -6    4.15    0.44
 -15  -1  -6    7.58    0.54
  15  -1   6    5.24    0.50
 -15   1  -6    6.08    0.56
  15   1   6    6.90    0.59
  16  -1   6    0.95    0.27
 -16  -1  -6    0.74    0.23
  16   1   6    1.11    0.32
 -16   1  -6    1.73    0.31
 -17  -1  -6    2.23    0.30
  17   1   6    2.28    0.36
 -17   1  -6    2.20    0.33
 -18   1  -6    2.32    0.32
  18   1   6    2.00    0.33
  19   1   6   14.50    0.83
 -19   1  -6   13.31    0.81
 -20  -2   6    7.60    0.56
  20  -2  -6    7.80    0.51
 -20   2   6    6.27    0.58
 -19  -2   6    0.82    0.27
  19  -2  -6    0.95    0.23
 -19   2   6    1.06    0.32
  19   2  -6    0.94    0.25
  18  -2  -6    4.90    0.40
 -18  -2   6    4.72    0.48
 -18   2   6    4.67    0.56
  18   2  -6    4.49    0.43
 -17  -2   6    0.15    0.23
  17  -2  -6    0.16    0.18
  17   2  -6    0.07    0.22
 -17   2   6   -0.15    0.29
 -16  -2   6   30.71    1.57
  16  -2  -6   28.25    1.48
 -16   2   6   26.47    1.66
  16   2  -6   26.96    1.54
  15  -2  -6   -0.01    0.16
 -15  -2   6    0.05    0.18
  15   2  -6   -0.07    0.26
 -15   2   6   -0.04    0.28
  15   2  -6    0.05    0.23
 -14  -2   6   43.63    2.12
  14  -2  -6   41.44    2.04
  14   2  -6   40.19    2.11
  14   2  -6   34.42    2.10
 -14   2   6   41.74    2.25
  13  -2  -6    5.27    0.38
 -13   2   6    4.53    0.57
  13   2  -6    4.88    0.46
  13   2  -6    5.29    0.47
  13   2  -6    4.97    0.50
 -12  -2   6    8.64    0.54
  12  -2  -6    8.15    0.52
 -12   2   6    8.10    0.75
  12   2  -6    8.69    0.54
  12   2  -6    9.23    0.64
 -12   2   6    9.80    1.02
 -11  -2   6    1.31    0.12
 -11  -2   6    1.15    0.17
 -11   2   6    0.85    0.26
 -10  -2   6    7.57    0.46
 -10   2   6    8.02    0.61
  -9  -2   6    0.20    0.09
  -9   2   6    0.12    0.18
  -8  -2   6   36.79    1.85
  -8   2   6   38.27    1.96
  -7  -2   6   55.20    2.74
  -7  -2   6   56.85    2.76
  -7   2   6   57.76    2.86
  -6  -2   6  185.39    8.98
  -6  -2   6  184.18    8.97
  -6   2   6  191.70    9.07
  -5  -2   6    4.92    0.26
  -5  -2   6    4.47    0.27
  -5   2   6    4.31    0.40
  -4  -2   6    5.26    0.30
  -4  -2   6    5.39    0.29
  -4   2   6    5.37    0.43
  -3  -2   6    8.25    0.43
  -3  -2   6    9.01    0.43
  -3   2   6    8.88    0.57
  -3   2   6    7.79    0.44
  -2  -2   6   11.06    0.57
  -2  -2   6   11.53    0.57
  -2   2   6   11.93    0.70
  -2   2   6   10.76    0.58
  -1  -2   6   15.71    0.76
  -1   2   6   14.65    0.79
  -1   2   6   15.84    0.89
   0  -2   6   21.46    1.02
   0   2   6   19.76    1.05
   0   2   6   20.77    1.13
   1  -2   6    1.19    0.09
   1   2   6    1.24    0.16
   1   2   6    0.95    0.22
   2  -2   6   53.97    2.55
   2   2   6   50.85    2.64
   2   2   6   53.07    2.59
   3  -2   6   88.96    4.38
   3   2   6   90.52    4.47
   3   2   6   94.00    4.43
   4  -2   6   15.36    0.77
   4  -2   6   14.80    0.75
  -4  -2  -6   15.15    0.78
   4   2   6   14.32    0.81
   5  -2   6    3.05    0.23
   5  -2   6    3.67    0.21
  -5  -2  -6    3.16    0.22
  -6  -2  -6    2.82    0.20
   6  -2   6    2.55    0.20
  -7  -2  -6   25.82    1.30
   7  -2   6   25.60    1.29
  -8  -2  -6   39.79    2.01
   8  -2   6   41.28    2.00
  -9  -2  -6   12.31    0.69
   9  -2   6   13.40    0.69
 -10  -2  -6    3.07    0.26
  10  -2   6    3.17    0.26
  10   2   6    3.03    0.37
 -10   2  -6    3.32    0.39
 -11  -2  -6  106.57    5.27
  11  -2   6   98.32    5.27
  11   2   6  110.59    5.35
 -11   2  -6  113.24    5.37
  11   2   6  112.17    5.31
 -11   2  -6  108.92    5.25
 -12  -2  -6    0.58    0.17
 -12   2  -6    0.71    0.15
  12   2   6    0.55    0.26
  12   2   6    0.80    0.22
 -12   2  -6    1.42    0.31
 -13  -2  -6    5.11    0.41
 -13   2  -6    5.99    0.53
  13   2   6    5.54    0.53
 -13   2  -6    5.10    0.36
  13   2   6    5.18    0.44
 -14  -2  -6    4.67    0.42
 -14   2  -6    5.52    0.53
  14   2   6    4.07    0.50
 -14   2  -6    5.29    0.35
  14   2   6    5.10    0.42
 -15   2  -6    7.34    0.59
  15   2   6    6.00    0.45
 -15   2  -6    5.61    0.38
  15   2   6    7.13    0.60
 -16  -2  -6    0.89    0.21
  16  -2   6    1.12    0.17
  16   2   6    1.14    0.33
 -16   2  -6    0.50    0.26
  17  -2   6    5.24    0.36
  17   2   6    4.54    0.48
 -17   2  -6    5.81    0.50
  18   2   6    0.19    0.26
 -18   2  -6    0.52    0.22
 -19   2  -6    0.10    0.17
  19   2   6    0.25    0.21
 -20  -3   6    4.22    0.37
  20  -3  -6    3.92    0.31
 -19  -3   6    2.36    0.32
  19  -3  -6    2.67    0.27
 -19   3   6    2.49    0.42
  18  -3  -6    1.65    0.24
 -18  -3   6    2.16    0.30
  18   3  -6    1.90    0.31
 -18   3   6    1.93    0.38
 -17  -3   6    1.20    0.27
  17  -3  -6    0.87    0.21
 -17   3   6    1.13    0.37
  17   3  -6    0.89    0.29
  16  -3  -6    9.96    0.59
 -16  -3   6    9.54    0.65
  16   3  -6    9.18    0.72
  16   3  -6   10.02    0.71
 -16   3   6    9.69    0.83
  16   3  -6    8.91    0.64
 -16   3   6    7.47    0.65
  15  -3  -6    1.95    0.23
 -15  -3   6    2.31    0.32
 -15   3   6    1.82    0.32
  15   3  -6    1.83    0.32
  15   3  -6    2.61    0.39
 -15   3   6    0.85    0.24
  15   3  -6    2.19    0.34
 -15   3   6    2.52    0.48
  14  -3  -6    0.26    0.15
 -14   3   6    0.75    0.38
 -14   3   6    0.41    0.24
 -14   3   6    0.72    0.18
  14   3  -6    0.73    0.30
  14   3  -6    1.24    0.28
  14   3  -6    0.43    0.26
  13  -3  -6    0.22    0.13
  13   3  -6    0.47    0.26
  13   3  -6    0.32    0.25
  13   3  -6    0.04    0.25
 -13   3   6    0.21    0.15
  13   3  -6    0.39    0.17
 -13   3   6    0.18    0.23
 -13   3   6    0.14    0.33
  12   3  -6    7.57    0.61
 -12   3   6    7.62    0.64
  12   3  -6    6.82    0.61
  12   3  -6    7.72    0.61
 -12   3   6    7.73    0.50
  12   3  -6    7.33    0.49
 -12   3   6    6.03    0.71
  11   3  -6   19.17    1.13
  11   3  -6   18.93    1.03
  11   3  -6   20.63    1.16
  11   3  -6   19.43    1.15
 -11   3   6   19.79    1.04
 -11   3   6   17.39    1.24
 -11   3   6   18.49    1.12
 -10  -3   6    4.32    0.31
 -10  -3   6    4.03    0.27
  10   3  -6    4.24    0.45
 -10   3   6    4.82    0.38
  10   3  -6    4.39    0.47
 -10   3   6    5.11    0.55
  -9  -3   6    3.10    0.25
  -9  -3   6    3.31    0.22
  -9   3   6    3.84    0.45
  -8  -3   6    5.54    0.32
  -8  -3   6    5.40    0.34
  -8   3   6    5.46    0.54
  -7  -3   6    9.09    0.47
  -7  -3   6    8.20    0.48
  -7   3   6    9.30    0.66
  -6  -3   6   -0.02    0.06
  -6  -3   6   -0.02    0.06
  -6   3   6    0.02    0.20
  -5  -3   6   19.12    0.94
  -5   3   6   18.04    1.09
  -4  -3   6   23.59    1.18
  -4   3   6   24.03    1.33
  -3  -3   6    2.10    0.16
  -3   3   6    2.81    0.34
  -2  -3   6   17.01    0.85
  -2   3   6   17.19    1.01
  -1  -3   6    1.27    0.11
  -1   3   6    1.93    0.30
   0  -3   6    1.44    0.11
   0   3   6    1.09    0.26
   1  -3   6   14.12    0.72
   1   3   6   14.84    0.89
   2  -3   6    3.55    0.21
   2   3   6    3.56    0.40
   3  -3   6    5.34    0.31
   3  -3   6    5.85    0.35
   3   3   6    6.43    0.50
  -4  -3  -6   25.12    1.29
   4  -3   6   25.37    1.27
   5  -3   6    0.89    0.13
  -5  -3  -6    0.91    0.13
   6  -3   6    0.19    0.09
  -6  -3  -6    0.21    0.09
  -7  -3  -6    0.22    0.09
   7  -3   6    0.04    0.09
   8  -3   6    0.09    0.10
  -8  -3  -6   -0.05    0.07
  -8   3  -6   -0.05    0.12
   8   3   6   -0.16    0.22
   9   3   6    8.80    0.66
  -9   3  -6    7.14    0.57
  -9   3  -6    6.79    0.47
  -9   3  -6    8.20    0.64
   9   3   6    6.70    0.74
   9   3   6    6.84    0.43
   9   3   6    7.80    0.58
 -10  -3  -6    5.41    0.40
 -10   3  -6    6.78    0.55
  10   3   6    5.83    0.51
 -10   3  -6    6.33    0.42
 -10   3  -6    6.06    0.56
  10   3   6    5.85    0.69
  10   3   6    7.39    0.59
  11   3   6    7.33    0.65
  11   3   6    6.18    0.73
  11   3   6    8.60    0.60
 -11   3  -6    8.12    0.50
 -11   3  -6    8.40    0.68
 -11   3  -6    7.72    0.60
  12   3   6   24.63    1.25
  12   3   6   20.79    1.32
  12   3   6   21.28    1.40
 -12   3  -6   22.08    1.16
 -12   3  -6   20.96    1.24
 -12   3  -6   23.83    1.33
  13   3   6    2.51    0.30
 -13   3  -6    2.37    0.40
  13   3   6    2.17    0.40
 -13   3  -6    2.49    0.23
 -14   3  -6    0.57    0.14
 -14   3  -6    0.46    0.28
  14   3   6    0.96    0.22
  14   3   6    0.71    0.32
 -15   3  -6   10.90    0.80
  15   3   6   10.96    0.67
  15   3   6   12.23    0.83
 -15   3  -6   11.33    0.62
  16   3   6    4.68    0.48
 -16   3  -6    5.56    0.50
  17  -3   6    5.58    0.36
 -17  -3  -6    5.72    0.41
  17   3   6    5.20    0.48
 -17   3  -6    4.60    0.45
  18  -3   6    1.89    0.23
  18   3   6    1.42    0.25
 -18   3  -6    1.65    0.24
  18  -4  -6    0.17    0.15
 -18  -4   6    0.29    0.19
 -18   4   6    0.01    0.21
  18   4  -6    0.04    0.20
  17  -4  -6    1.81    0.21
 -17  -4   6    1.57    0.26
  17   4  -6    1.64    0.30
  17   4  -6    1.25    0.22
 -17   4   6    1.53    0.25
  16  -4  -6   10.02    0.58
 -16  -4   6   11.12    0.66
 -16   4   6    9.21    0.66
  16   4  -6    9.87    0.72
 -16   4   6    9.25    0.56
  16   4  -6    9.37    0.64
  15  -4  -6    0.27    0.15
 -15  -4   6    0.29    0.20
  15   4  -6   -0.17    0.26
  15   4  -6    0.14    0.23
 -15   4   6    0.30    0.34
 -15   4   6    0.39    0.15
 -15   4   6    0.15    0.22
  14  -4  -6    1.60    0.20
  14   4  -6    1.63    0.35
 -14   4   6    1.45    0.22
  14   4  -6    1.58    0.33
 -14   4   6    1.33    0.44
 -14   4   6    1.65    0.32
  13  -4  -6    4.84    0.36
  13   4  -6    5.19    0.52
 -13   4   6    4.99    0.66
  13   4  -6    4.69    0.38
 -13   4   6    4.79    0.50
  13   4  -6    4.81    0.51
 -13   4   6    4.59    0.38
  12  -4  -6    4.41    0.34
 -12   4   6    3.95    0.63
 -12   4   6    4.14    0.36
 -12   4   6    3.94    0.45
  12   4  -6    4.05    0.35
  12   4  -6    4.37    0.48
  12   4  -6    5.05    0.52
 -11   4   6    9.90    0.61
 -11   4   6    8.36    0.87
  11   4  -6    9.72    0.74
  11   4  -6    9.51    0.75
 -11   4   6    8.66    0.70
 -10   4   6   15.10    1.00
 -10   4   6   15.70    0.90
  10   4  -6   16.72    1.02
 -10   4   6   15.45    1.16
  10   4  -6   16.52    1.01
   9   4  -6   18.37    1.12
  -9   4   6   18.18    1.01
  -9   4   6   18.72    1.10
  -9   4   6   17.00    1.23
   9   4  -6   17.77    1.08
   9   4  -6   18.35    1.08
  -8   4   6   12.35    0.99
   8   4  -6   13.87    0.85
   8   4  -6   13.23    0.88
  -8   4   6   13.31    0.78
  -8   4   6   12.74    0.85
   8   4  -6   14.00    0.86
  -7   4   6    0.54    0.18
   7   4  -6   -0.02    0.22
   7   4  -6    0.45    0.23
  -7   4   6    0.27    0.22
  -7   4   6    0.65    0.34
  -6  -4   6   29.30    1.47
  -6   4   6   29.59    1.66
  -5  -4   6    3.21    0.22
  -5   4   6    2.62    0.39
  -4  -4   6    0.29    0.08
  -4   4   6    0.19    0.21
  -3  -4   6   14.20    0.73
  -3   4   6   14.38    0.93
  -2  -4   6   49.04    2.43
  -2   4   6   51.52    2.63
  -1  -4   6   11.06    0.58
  -1   4   6   12.02    0.80
   0  -4   6    0.97    0.10
   0   4   6    0.98    0.27
   1   4   6   12.46    0.84
   2  -4   6   25.21    1.29
  -3  -4  -6    3.41    0.28
   3  -4   6    3.56    0.27
  -4  -4  -6    2.41    0.23
   4  -4   6    1.83    0.20
   5   4   6    5.31    0.70
   5   4   6    7.55    0.63
  -5   4  -6    6.84    0.58
   5   4   6    7.59    0.52
  -5   4  -6    7.26    0.50
   6   4   6    4.35    0.33
   6   4   6    4.57    0.50
  -6   4  -6    4.18    0.36
  -6   4  -6    5.17    0.61
  -6   4  -6    5.08    0.48
   6   4   6    4.49    0.64
  -7   4  -6   14.37    0.81
  -7   4  -6   15.13    0.96
   7   4   6   15.31    0.94
   7   4   6   12.11    0.76
  -7   4  -6   15.93    0.92
   7   4   6   14.00    1.10
   8   4   6    6.50    0.57
  -8   4  -6    7.15    0.58
  -8   4  -6    5.52    0.58
  -8   4  -6    6.25    0.44
   8   4   6    7.31    0.79
   8   4   6    4.69    0.56
   9   4   6    7.32    0.80
  -9   4  -6    6.20    0.58
   9   4   6    8.27    0.69
  -9   4  -6    7.23    0.49
   9   4   6    7.70    0.62
  -9   4  -6    7.33    0.67
  10   4   6    0.48    0.25
 -10   4  -6    0.46    0.16
 -10   4  -6    0.41    0.24
  10   4   6    0.86    0.33
 -10   4  -6    0.62    0.30
  10   4   6    1.07    0.43
 -11   4  -6    0.35    0.24
 -11   4  -6    0.70    0.33
  11   4   6   -0.18    0.35
  11   4   6    0.22    0.30
 -11   4  -6   -0.16    0.12
  11   4   6    0.39    0.24
  12   4   6    2.02    0.39
 -12   4  -6    1.87    0.30
 -12   4  -6    1.89    0.22
  12   4   6    1.89    0.30
 -12   4  -6    1.81    0.37
  12   4   6    2.08    0.47
  13   4   6    0.17    0.20
 -13   4  -6    0.11    0.12
  13   4   6    0.18    0.31
 -13   4  -6    0.04    0.20
 -13   4  -6    0.00    0.26
  13   4   6    0.06    0.28
  14   4   6    0.65    0.19
 -14   4  -6    0.65    0.14
 -14   4  -6    0.81    0.28
  14   4   6    0.13    0.28
 -14   4  -6    0.94    0.20
  14   4   6    0.54    0.29
 -15   4  -6   -0.09    0.09
 -15   4  -6   -0.21    0.20
  15   4   6   -0.10    0.14
  15   4   6   -0.07    0.24
  16  -4   6    2.86    0.23
 -16   4  -6    2.91    0.32
  16   4   6    3.39    0.35
 -16   5   6    3.31    0.24
  16   5  -6    3.30    0.33
 -16   5   6    2.94    0.30
  16   5  -6    3.46    0.31
  15   5  -6    2.66    0.33
 -15   5   6    1.91    0.28
  15   5  -6    2.50    0.30
 -15   5   6    2.00    0.21
  14   5  -6    0.26    0.23
 -14   5   6    0.56    0.15
 -14   5   6    1.02    0.25
  14   5  -6    0.60    0.25
  13   5  -6    2.81    0.37
  13   5  -6    2.70    0.38
 -13   5   6    2.58    0.27
 -13   5   6    2.31    0.35
  12   5  -6   10.07    0.77
 -12   5   6   10.92    0.76
 -12   5   6   11.48    0.67
  12   5  -6   10.55    0.77
  11   5  -6    8.94    0.69
 -11   5   6    9.23    0.57
 -11   5   6    6.08    0.76
  11   5  -6    8.95    0.69
 -11   5   6    7.99    0.66
 -10   5   6    4.70    0.68
 -10   5   6    7.45    0.61
  10   5  -6    5.47    0.58
 -10   5   6    7.61    0.50
  10   5  -6    6.94    0.59
   9   5  -6   18.37    1.12
  -9   5   6   17.86    1.29
  -9   5   6   19.71    1.13
  -9   5   6   17.86    1.03
   9   5  -6   18.86    1.14
   8   5  -6    4.82    0.49
  -8   5   6    5.61    0.68
   8   5  -6    5.39    0.55
  -8   5   6    5.43    0.51
  -8   5   6    5.50    0.44
  -7   5   6   11.54    0.98
   7   5  -6   12.72    0.82
   7   5  -6   12.76    0.85
  -7   5   6   12.75    0.84
  -7   5   6   12.40    0.75
  -6   5   6    0.46    0.23
   6   5  -6    0.72    0.22
   6   5  -6    0.37    0.26
  -6   5   6    0.37    0.33
  -6   5   6    0.27    0.17
  -5   5   6   41.66    2.15
  -5   5   6   42.69    2.09
  -5   5   6   38.20    2.27
   5   5  -6   39.53    2.12
   5   5  -6   42.54    2.17
  -4   5   6    3.10    0.29
   4   5  -6    3.14    0.33
   4   5  -6    3.10    0.34
  -4   5   6    2.79    0.47
   4   5  -6    2.81    0.41
  -4   5   6    3.37    0.36
   3   5  -6    0.02    0.16
  -3   5   6    0.36    0.30
   3   5  -6    0.39    0.16
  -3   5   6    0.49    0.19
  -2   5   6   58.77    2.90
   2   5  -6   57.99    2.87
  -2   5   6   53.77    3.02
   2   5  -6   58.55    2.89
  -1   5   6   29.07    1.78
   1   5  -6   31.41    1.62
  -1   5   6   33.23    1.65
   1   5  -6   31.27    1.65
   0   5   6    3.28    0.33
   0   5  -6    3.39    0.30
   0   5  -6    3.32    0.34
   0   5   6    3.12    0.47
  -1   5  -6    8.36    0.55
  -1   5  -6    7.60    0.60
   1   5   6    7.34    0.69
   1   5   6    6.75    0.74
   1   5   6    7.79    0.52
  -2   5  -6    0.56    0.26
   2   5   6    0.82    0.32
  -2   5  -6    0.77    0.20
   2   5   6    1.06    0.19
   2   5   6    0.74    0.38
  -3   5  -6   33.27    1.68
   3   5   6   30.14    1.89
  -3   5  -6   32.03    1.75
   3   5   6   31.58    1.81
   3   5   6   32.67    1.65
  -4   5  -6    7.33    0.60
   4   5   6    6.53    0.75
   4   5   6    8.11    0.69
   4   5   6    6.80    0.46
  -4   5  -6    7.16    0.51
  -5   5  -6    1.02    0.28
   5   5   6    0.53    0.30
  -5   5  -6    0.29    0.17
   5   5   6    0.81    0.39
   6   5   6    1.53    0.45
   6   5   6    0.68    0.33
  -6   5  -6    0.93    0.29
  -6   5  -6    1.09    0.21
   7   5   6   58.58    3.40
   7   5   6   65.12    3.28
  -7   5  -6   65.68    3.26
  -7   5  -6   64.77    3.17
   8   5   6    1.04    0.31
   8   5   6    1.00    0.44
  -8   5  -6    1.66    0.32
  -8   5  -6    1.42    0.22
  -8   5  -6    1.83    0.36
  -9   5  -6   34.07    1.74
   9   5   6   29.76    1.88
   9   5   6   31.86    1.74
  -9   5  -6   31.64    1.64
 -10   5  -6    0.29    0.30
  10   5   6    1.01    0.32
  10   5   6    0.60    0.26
  10   5   6    1.17    0.41
 -10   5  -6    0.50    0.17
 -10   5  -6    1.07    0.27
  11   5   6    9.79    0.88
 -11   5  -6   10.88    0.80
  11   5   6   11.37    0.80
 -11   5  -6   11.94    0.65
  11   5   6   11.79    0.74
 -11   5  -6   11.37    0.73
 -12   5  -6    7.53    0.44
  12   5   6    7.19    0.59
  12   5   6    7.59    0.52
  12   5   6    5.18    0.60
 -12   5  -6    7.70    0.60
 -12   5  -6    7.23    0.52
 -13   5  -6    4.16    0.29
  13   5   6    3.92    0.40
  13   5   6    3.09    0.42
 -13   5  -6    3.51    0.32
 -13   5  -6    4.51    0.42
  13   5   6    3.84    0.34
  14   5   6    0.17    0.20
 -14   5  -6   -0.25    0.17
 -14   5  -6    0.09    0.09
  14   5   6    0.07    0.14
 -14   5  -6   -0.07    0.12
  14   5   6   -0.11    0.19
 -13   6   6    2.50    0.22
 -13   6   6    3.03    0.29
  13   6  -6    2.71    0.29
  13   6  -6    2.93    0.29
 -12   6   6   18.78    1.00
  12   6  -6   18.74    1.06
 -12   6   6   18.80    1.07
  12   6  -6   20.46    1.08
  11   6  -6    7.42    0.55
  11   6  -6    7.04    0.54
 -11   6   6    7.41    0.47
 -11   6   6    7.04    0.55
 -10   6   6    4.63    0.44
 -10   6   6    5.52    0.39
  10   6  -6    4.87    0.46
  10   6  -6    4.91    0.44
  -9   6   6   14.71    0.84
   9   6  -6   15.41    0.92
   9   6  -6   14.33    0.89
  -9   6   6   15.40    0.92
  -8   6   6    9.38    0.58
   8   6  -6    9.32    0.64
  -8   6   6    9.25    0.66
   8   6  -6    8.77    0.65
   7   6  -6    0.37    0.20
  -7   6   6    0.17    0.17
  -7   6   6    0.20    0.21
   7   6  -6    0.62    0.24
  -7   6   6    0.30    0.34
  -6   6   6    9.37    0.65
  -6   6   6    9.21    0.57
   6   6  -6    9.85    0.62
  -6   6   6    8.98    0.81
   6   6  -6    8.41    0.63
  -5   6   6    0.68    0.22
   5   6  -6    0.27    0.17
  -5   6   6    0.52    0.17
  -5   6   6    0.69    0.35
   4   6  -6    0.48    0.18
  -4   6   6    0.18    0.33
  -4   6   6    0.95    0.22
  -3   6   6    3.95    0.53
  -3   6   6    5.56    0.43
   3   6  -6    4.74    0.38
   2   6  -6    6.51    0.48
  -2   6   6    4.58    0.56
  -2   6   6    5.48    0.44
   1   6  -6    2.31    0.28
  -1   6   6    2.29    0.26
  -1   6   6    2.34    0.42
   0   6  -6    0.35    0.17
   0   6   6    0.51    0.17
   0   6   6    0.66    0.33
   1   6   6   26.63    1.58
  -1   6  -6   27.27    1.46
   1   6   6   28.54    1.43
   2   6   6   20.45    1.25
   2   6   6   20.38    1.07
  -2   6  -6   21.34    1.11
  -2   6  -6   19.38    1.18
   2   6   6   18.84    1.30
  -3   6  -6    0.23    0.16
   3   6   6    0.26    0.29
  -3   6  -6   -0.13    0.23
   3   6   6    0.19    0.34
  -4   6  -6    0.49    0.26
   4   6   6    0.99    0.39
  -4   6  -6    0.51    0.17
   4   6   6    0.76    0.31
   5   6   6    0.45    0.37
   5   6   6    0.40    0.29
  -5   6  -6    0.01    0.15
  -5   6  -6    0.50    0.26
  -6   6  -6    4.58    0.35
   6   6   6    4.04    0.57
  -6   6  -6    4.12    0.43
   6   6   6    4.11    0.45
  -7   6  -6    0.04    0.22
  -7   6  -6   -0.06    0.15
   7   6   6   -0.04    0.23
   7   6   6    0.06    0.32
  -8   6  -6   10.03    0.64
   8   6   6    8.81    0.78
  -8   6  -6    9.61    0.56
   8   6   6    8.32    0.64
  -9   6  -6    0.46    0.21
   9   6   6    0.38    0.21
   9   6   6    0.28    0.29
  -9   6  -6    0.17    0.13
  10   6   6    1.05    0.30
  10   6   6    1.44    0.24
 -10   6  -6    1.19    0.15
 -10   6  -6    0.92    0.21
 -11   6  -6    7.54    0.50
 -11   6  -6    8.20    0.44
  11   6   6    8.12    0.50
  11   6   6    6.75    0.57
  -9   7   6    9.09    0.48
  -9   7   6    8.40    0.52
  -8   7   6   10.83    0.62
  -8   7   6   10.74    0.58
  -7   7   6    0.07    0.14
  -7   7   6    0.15    0.11
   7   7  -6   -0.11    0.12
  -6   7   6    0.08    0.14
  -5   7   6    1.02    0.17
  -4   7   6    1.02    0.18
  -3   7   6   26.13    1.34
  -2   7   6    3.38    0.27
  -2   7   6    3.13    0.42
  -1   7   6    1.09    0.28
  -1   7   6    1.40    0.17
   0   7   6    0.94    0.29
   1   7   6    0.97    0.27
   2   7   6    0.23    0.22
   3   7   6    4.84    0.42
   4   7   6    1.44    0.25
  -5   7  -6    1.05    0.20
   5   7   6    1.15    0.30
   5   7   6    0.94    0.22
  -5   7  -6    1.22    0.19
  -6   7  -6    0.21    0.16
   6   7   6    0.39    0.26
  -6   7  -6    0.54    0.11
   6   7   6    0.63    0.17
  -7   7  -6    0.28    0.14
   7   7   6   -0.17    0.13
   7   7   6    0.36    0.22
  21   0  -7   -0.13    0.19
 -21   0   7    0.31    0.24
 -20   0   7    0.11    0.27
  20   0  -7    0.13    0.22
 -19   0   7   -0.43    0.25
  19   0  -7    0.33    0.25
  18   0  -7    0.17    0.25
 -18   0   7   -0.37    0.24
 -17   0   7    0.07    0.27
  17   0  -7    0.74    0.25
 -16   0   7    0.00    0.23
  16   0  -7   -0.31    0.19
 -15   0   7    0.31    0.23
  15   0  -7   -0.01    0.18
  14   0  -7    0.02    0.17
 -14   0   7   -0.06    0.20
 -13   0   7    0.10    0.20
 -13   0   7   -0.07    0.19
  13   0  -7    0.22    0.16
 -12   0   7   -0.08    0.13
 -11   0   7    0.03    0.13
 -10   0   7    0.07    0.13
  -9   0   7   -0.03    0.12
  -8   0   7    0.08    0.11
  -8   0   7    0.01    0.05
  -7   0   7    0.13    0.11
  -7   0   7    0.00    0.03
  -6   0   7   -0.11    0.10
  -6   0   7    0.08    0.04
  -5   0   7   -0.07    0.04
  -5   0   7   -0.21    0.10
  -4   0   7   -0.02    0.04
  -4   0   7   -0.04    0.10
  -3   0   7   -0.04    0.10
  -3   0   7    0.00    0.04
  -2   0   7   -0.08    0.10
  -2   0   7   -0.06    0.04
  -1   0   7    0.06    0.11
  -1   0   7   -0.02    0.04
   0   0   7   -0.01    0.05
   0   0   7    0.00    0.10
   1   0   7   -0.02    0.06
   1   0   7   -0.01    0.10
   2   0   7   -0.04    0.06
  -2   0  -7    0.00    0.04
   3   0   7    0.04    0.05
   3   0   7    0.09    0.08
  -3   0  -7   -0.01    0.04
   4   0   7    0.03    0.05
  -4   0  -7    0.00    0.03
   4   0   7    0.02    0.08
   5   0   7   -0.01    0.09
  -5   0  -7    0.07    0.04
   5   0   7    0.04    0.05
   6   0   7    0.03    0.05
   6   0   7    0.19    0.11
   7   0   7    0.13    0.12
   8   0   7   -0.11    0.13
   9   0   7   -0.05    0.14
  11   0   7    0.09    0.20
 -11   0  -7    0.03    0.16
 -12   0  -7   -0.25    0.15
  12   0   7    0.22    0.20
  13   0   7   -0.16    0.20
 -13   0  -7   -0.31    0.17
 -14   0  -7   -0.18    0.20
  14   0   7   -0.28    0.21
 -15   0  -7    0.46    0.23
  15   0   7    0.27    0.25
  16   0   7   -0.28    0.25
 -16   0  -7    0.14    0.22
  17   0   7   -0.14    0.24
 -17   0  -7    0.03    0.21
 -18   0  -7    0.01    0.19
  18   0   7    0.00    0.22
  19   0   7   -0.03    0.18
 -19   0  -7    0.06    0.16
  21  -1  -7    6.98    0.48
 -21  -1   7    6.01    0.52
 -21   1   7    6.44    0.55
  21   1  -7    5.93    0.46
  20  -1  -7    0.37    0.23
 -20  -1   7    0.57    0.28
  20   1  -7    1.01    0.25
 -20   1   7    0.88    0.32
 -19  -1   7    5.57    0.55
  19  -1  -7    5.41    0.46
 -19   1   7    5.15    0.57
  19   1  -7    5.58    0.48
  18  -1  -7   12.48    0.79
 -18  -1   7   12.66    0.86
 -18   1   7   11.44    0.90
  18   1  -7   12.14    0.80
 -17  -1   7    1.07    0.30
  17  -1  -7    0.78    0.24
 -17   1   7    0.60    0.32
  17   1  -7    0.98    0.27
 -16  -1   7    8.41    0.70
  16  -1  -7   10.49    0.66
 -16   1   7   10.16    0.81
  16   1  -7    9.64    0.69
 -15  -1   7   39.71    2.03
  15  -1  -7   37.99    1.95
  15   1  -7   37.49    1.98
 -15   1   7   36.17    2.09
 -14  -1   7   -0.11    0.16
  14  -1  -7    0.25    0.16
 -14   1   7   -0.33    0.23
  14   1  -7    0.07    0.20
 -13  -1   7    7.69    0.57
  13  -1  -7    7.65    0.50
 -13   1   7    7.44    0.66
  13   1  -7    7.05    0.56
 -12  -1   7   -0.23    0.10
 -12   1   7   -0.13    0.17
 -11  -1   7    3.55    0.30
 -11   1   7    3.29    0.38
 -10  -1   7    1.12    0.10
 -10  -1   7    1.35    0.19
 -10   1   7    1.36    0.25
  -9  -1   7    8.71    0.48
  -9  -1   7    9.80    0.55
  -9   1   7   10.68    0.64
  -8  -1   7   49.60    2.45
  -8  -1   7   49.55    2.41
  -8   1   7   49.96    2.51
  -7  -1   7  106.91    5.17
  -7  -1   7  106.99    5.21
  -7   1   7  109.16    5.26
  -6  -1   7   27.46    1.31
  -6  -1   7   26.13    1.34
  -6   1   7   26.67    1.39
  -5  -1   7    7.61    0.38
  -5  -1   7    6.89    0.41
  -5   1   7    7.48    0.37
  -5   1   7    6.70    0.47
  -4  -1   7   49.27    2.33
  -4  -1   7   49.34    2.35
  -4   1   7   49.16    2.33
  -4   1   7   44.55    2.39
  -3  -1   7  159.71    8.02
  -3  -1   7  171.90    8.01
  -3   1   7  172.11    8.01
  -3   1   7  164.71    8.08
  -2  -1   7   60.42    2.91
  -2  -1   7   55.88    2.91
  -2   1   7   62.21    2.98
  -2   1   7   63.35    2.91
  -1  -1   7   23.78    1.12
  -1   1   7   23.14    1.13
  -1   1   7   21.45    1.19
   0  -1   7    4.01    0.22
   0   1   7    4.09    0.24
   0   1   7    2.93    0.30
   1  -1   7   17.40    0.85
   1   1   7   18.54    0.88
   1   1   7   15.94    0.93
   2  -1   7   21.67    1.04
   2   1   7   22.01    1.06
   2   1   7   19.62    1.11
   3  -1   7   42.08    2.04
   3   1   7   41.98    2.06
   4  -1   7    0.22    0.07
  -4  -1  -7    0.09    0.06
   4  -1   7    0.20    0.08
   4   1   7    0.18    0.11
   5  -1   7   30.83    1.55
   5  -1   7   32.80    1.55
  -5  -1  -7   30.92    1.55
   5   1   7   31.67    1.58
  -6  -1  -7   54.24    2.66
   6  -1   7   54.13    2.67
   6  -1   7   56.75    2.66
   6   1   7   53.71    2.70
   7  -1   7    4.55    0.31
   7  -1   7    5.10    0.30
  -7  -1  -7    4.96    0.30
   7   1   7    4.77    0.36
   8  -1   7   22.18    1.29
   8  -1   7   26.42    1.26
  -8  -1  -7   26.59    1.27
   8   1   7   24.52    1.31
   9  -1   7   21.24    1.05
  -9  -1  -7   19.65    1.08
 -11  -1  -7   43.31    2.13
  11  -1   7   39.96    2.13
  11   1   7   41.63    2.18
 -11   1  -7   43.13    2.18
  12  -1   7   -0.03    0.18
 -12  -1  -7   -0.37    0.14
  12   1   7   -0.16    0.21
 -12   1  -7    0.36    0.21
  13  -1   7    0.32    0.21
 -13  -1  -7    0.23    0.18
 -13   1  -7    0.15    0.21
  13   1   7    0.22    0.24
  14  -1   7   47.77    2.59
 -14  -1  -7   51.42    2.59
  14   1   7   50.57    2.65
 -14   1  -7   54.14    2.65
  15  -1   7    1.39    0.29
 -15  -1  -7    2.37    0.31
  15   1   7    1.82    0.36
 -15   1  -7    2.11    0.34
 -16  -1  -7   13.89    0.88
  16  -1   7   13.26    0.88
 -16   1  -7   15.10    0.93
  16   1   7   17.11    0.98
 -17  -1  -7    0.38    0.20
  17  -1   7    0.61    0.24
  17   1   7    0.65    0.29
 -17   1  -7    0.68    0.25
 -18   1  -7   -0.09    0.20
  18   1   7    0.19    0.24
 -19   1  -7    2.84    0.30
  19   1   7    3.49    0.33
 -20  -2   7    0.56    0.24
  20  -2  -7    0.78    0.22
  20   2  -7    0.64    0.21
 -20   2   7    1.07    0.30
 -19  -2   7    0.11    0.23
  19  -2  -7   -0.19    0.19
 -19   2   7    0.08    0.28
  19   2  -7   -0.10    0.21
 -18  -2   7    0.93    0.28
  18  -2  -7    1.11    0.24
 -18   2   7    0.83    0.34
  18   2  -7    1.05    0.27
 -17  -2   7    5.53    0.51
  17  -2  -7    4.30    0.40
 -17   2   7    4.76    0.59
  17   2  -7    4.77    0.46
 -16  -2   7    5.17    0.50
  16  -2  -7    4.76    0.41
  16   2  -7    4.86    0.47
 -16   2   7    4.59    0.59
  15  -2  -7   14.50    0.81
 -15  -2   7   13.65    0.87
  15   2  -7   13.83    0.90
 -15   2   7   13.91    1.03
 -14  -2   7   -0.07    0.18
  14  -2  -7   -0.01    0.15
  14   2  -7   -0.08    0.25
 -14   2   7    0.14    0.30
  14   2  -7    0.18    0.22
 -13  -2   7    0.63    0.20
  13  -2  -7    0.71    0.17
  13   2  -7    0.97    0.26
 -13   2   7    1.12    0.35
  13   2  -7    0.61    0.25
  13   2  -7    1.02    0.24
  12  -2  -7   55.26    2.70
 -12  -2   7   64.46    2.78
 -12   2   7   48.88    2.79
  12   2  -7   53.21    2.77
 -12   2   7   53.93    2.89
  12   2  -7   48.68    2.80
  12   2  -7   55.14    2.77
 -11  -2   7    6.66    0.43
 -11  -2   7    6.07    0.36
 -11   2   7    6.93    0.58
 -10  -2   7    8.41    0.46
 -10  -2   7    8.69    0.51
 -10   2   7    8.91    0.66
  -9  -2   7   16.17    0.84
  -9  -2   7   16.51    0.88
  -9   2   7   17.88    1.01
  -8  -2   7   42.21    2.17
  -8  -2   7   44.16    2.14
  -8   2   7   46.08    2.28
  -7  -2   7   16.29    0.82
  -7  -2   7   15.82    0.84
  -7   2   7   17.72    0.97
  -6  -2   7   84.63    4.22
  -6  -2   7   88.99    4.21
  -6   2   7   88.26    4.32
  -5  -2   7    2.12    0.14
  -5  -2   7    1.68    0.15
  -5   2   7    2.13    0.27
  -4  -2   7    3.62    0.21
  -4  -2   7    3.37    0.21
  -4   2   7    4.00    0.38
  -3  -2   7    0.71    0.08
  -3   2   7    0.68    0.09
  -3   2   7    0.95    0.23
  -2  -2   7   90.34    4.24
  -2   2   7   82.55    4.26
  -2   2   7   91.85    4.36
  -1  -2   7   13.79    0.67
  -1   2   7   13.96    0.81
  -1   2   7   12.64    0.70
   0  -2   7   85.96    4.12
   0   2   7   84.46    4.15
   0   2   7   86.65    4.23
   1  -2   7   59.05    2.82
   1   2   7   59.29    2.86
   1   2   7   57.11    2.93
   2  -2   7    7.23    0.37
   2   2   7    7.28    0.44
   2   2   7    6.40    0.50
   3  -2   7    0.38    0.07
   3   2   7    0.36    0.14
   3   2   7    0.26    0.17
  -4  -2  -7    0.36    0.09
   4  -2   7    0.44    0.08
   4  -2   7    0.20    0.09
   4   2   7   -0.01    0.13
   5  -2   7    2.29    0.17
   5  -2   7    2.49    0.19
  -5  -2  -7    2.33    0.19
   5   2   7    2.04    0.23
   6  -2   7   26.08    1.32
  -6  -2  -7   26.64    1.32
  -7  -2  -7   21.68    1.13
   7  -2   7   22.85    1.13
   8  -2   7    3.34    0.25
  -8  -2  -7    3.59    0.25
   9  -2   7   26.18    1.31
  -9  -2  -7   25.40    1.32
  10  -2   7   39.86    2.20
 -10  -2  -7   43.75    2.20
 -10   2  -7   45.43    2.30
  10   2   7   46.72    2.30
 -10   2  -7   43.58    2.19
  10   2   7   45.91    2.26
  11  -2   7    1.60    0.23
 -11  -2  -7    1.97    0.23
 -11   2  -7    1.70    0.20
 -11   2  -7    2.29    0.33
  11   2   7    2.29    0.29
  11   2   7    1.51    0.31
 -12  -2  -7   40.19    2.13
  12  -2   7   37.67    2.12
 -12   2  -7   44.01    2.23
  12   2   7   43.23    2.22
 -12   2  -7   41.81    2.09
  12   2   7   45.69    2.15
 -13  -2  -7   17.63    1.04
  13  -2   7   17.51    1.05
 -13   2  -7   19.47    1.00
  13   2   7   20.78    1.06
 -13   2  -7   18.34    1.14
  13   2   7   19.86    1.17
 -14  -2  -7    2.76    0.31
  14   2   7    2.59    0.31
 -14   2  -7    3.04    0.24
 -14   2  -7    2.39    0.37
  14   2   7    2.41    0.39
 -15  -2  -7   62.68    3.44
  15   2   7   73.58    3.55
 -15   2  -7   74.06    3.54
  16   2   7    0.17    0.28
 -16   2  -7    0.19    0.24
 -17   2  -7    0.79    0.26
  17   2   7    0.61    0.28
 -18   2  -7    1.31    0.24
  18   2   7    0.89    0.27
  19  -3  -7   28.62    1.39
 -19  -3   7   28.39    1.45
 -19   3   7   23.50    1.47
  18  -3  -7    0.80    0.20
 -18  -3   7    0.96    0.25
  18   3  -7    0.41    0.24
 -18   3   7    0.86    0.32
 -17  -3   7   -0.01    0.20
  17  -3  -7    0.07    0.17
 -17   3   7    0.18    0.31
  17   3  -7    0.11    0.21
  17   3  -7    0.09    0.24
  16  -3  -7   49.35    2.45
 -16  -3   7   53.21    2.53
  16   3  -7   46.21    2.52
  16   3  -7   48.57    2.51
 -16   3   7   47.88    2.66
  16   3  -7   47.87    2.48
  15  -3  -7   33.32    1.71
 -15  -3   7   36.79    1.79
  15   3  -7   32.75    1.81
  15   3  -7   35.53    1.81
 -15   3   7   33.41    1.95
  15   3  -7   34.60    1.78
 -15   3   7   29.34    1.77
 -15   3   7   31.77    1.69
  14  -3  -7    2.75    0.27
 -14  -3   7    2.61    0.32
  14   3  -7    2.35    0.37
 -14   3   7    2.29    0.49
 -14   3   7    2.69    0.36
  14   3  -7    3.29    0.41
  14   3  -7    2.83    0.36
 -14   3   7    3.00    0.27
  13  -3  -7   73.30    3.48
  13   3  -7   76.28    3.59
  13   3  -7   69.56    3.59
 -13   3   7   71.90    3.49
  13   3  -7   73.36    3.59
 -13   3   7   64.49    3.56
 -13   3   7   65.69    3.72
  12  -3  -7   24.52    1.27
  12   3  -7   28.16    1.41
  12   3  -7   23.13    1.39
 -12   3   7   23.50    1.38
 -12   3   7   21.47    1.51
  12   3  -7   24.67    1.40
  12   3  -7   24.73    1.29
 -12   3   7   25.72    1.30
  11  -3  -7   24.98    1.29
  11   3  -7   26.73    1.43
 -11   3   7   24.71    1.32
  11   3  -7   25.19    1.32
  11   3  -7   26.49    1.42
  11   3  -7   28.36    1.44
 -11   3   7   23.20    1.54
 -11   3   7   23.32    1.40
 -10  -3   7   84.78    3.76
 -10   3   7   70.37    3.79
 -10   3   7   66.61    3.66
  10   3  -7   74.01    3.67
 -10   3   7   72.29    3.60
  10   3  -7   71.17    3.67
  10   3  -7   73.89    3.69
  -9  -3   7    4.15    0.27
  -9   3   7    4.55    0.52
  -8  -3   7    0.03    0.06
  -8   3   7   -0.02    0.20
  -7  -3   7   44.33    2.19
  -7   3   7   45.59    2.37
  -6  -3   7   16.31    0.81
  -6   3   7   14.92    0.97
  -5  -3   7    0.32    0.07
  -5   3   7    0.00    0.19
  -4  -3   7    3.65    0.22
  -4   3   7    3.77    0.41
  -3  -3   7    0.67    0.08
  -3   3   7    1.18    0.26
  -2  -3   7   66.48    3.24
  -2   3   7   67.80    3.40
  -1  -3   7    2.89    0.18
  -1   3   7    2.32    0.33
   0  -3   7    1.95    0.14
   0   3   7    2.14    0.31
   1  -3   7   26.91    1.36
   1   3   7   29.58    1.54
   2  -3   7   57.80    2.90
   2   3   7   63.00    3.06
   3  -3   7    0.55    0.08
   3  -3   7    0.53    0.12
   4  -3   7   55.88    2.73
  -4  -3  -7   55.68    2.75
   5  -3   7    3.56    0.26
  -5  -3  -7    3.55    0.26
   6  -3   7    2.24    0.20
  -6  -3  -7    2.24    0.21
   7  -3   7    3.04    0.24
  -7  -3  -7    3.03    0.24
  -8   3  -7    4.84    0.48
  -8   3  -7    4.02    0.42
   8   3   7    3.89    0.42
   8   3   7    3.49    0.29
  -8   3  -7    3.74    0.32
   8   3   7    5.10    0.49
   8   3   7    4.41    0.60
  -8   3  -7    3.72    0.27
   9   3   7    2.87    0.36
  -9   3  -7    2.59    0.35
  -9   3  -7    2.92    0.40
   9   3   7    2.39    0.39
   9   3   7    2.28    0.48
  -9   3  -7    2.64    0.26
 -10  -3  -7    5.75    0.42
 -10   3  -7    6.36    0.44
  10   3   7    5.94    0.71
  10   3   7    6.48    0.55
  10   3   7    7.15    0.61
 -10   3  -7    8.27    0.65
 -10   3  -7    7.08    0.57
 -11  -3  -7    7.67    0.49
  11   3   7    8.57    0.60
 -11   3  -7    7.53    0.59
  11   3   7    7.95    0.80
  11   3   7    7.40    0.64
 -11   3  -7    7.68    0.67
 -11   3  -7    7.60    0.49
 -12  -3  -7   18.95    1.09
 -12   3  -7   21.13    1.08
  12   3   7   18.16    1.30
  12   3   7   21.94    1.26
 -12   3  -7   20.39    1.16
 -12   3  -7   22.18    1.25
  12   3   7   21.75    1.16
 -13   3  -7   33.95    1.73
 -13   3  -7   33.89    1.89
  13   3   7   33.33    1.89
  13   3   7   36.17    1.80
 -14   3  -7    0.01    0.26
  14   3   7   -0.05    0.27
  14   3   7   -0.02    0.18
 -14   3  -7    0.07    0.11
  15   3   7    3.69    0.32
 -15   3  -7    3.70    0.27
  15   3   7    3.24    0.43
 -15   3  -7    3.56    0.42
  16  -3   7   31.57    1.57
  16   3   7   31.48    1.70
 -16   3  -7   31.29    1.68
  17  -3   7    1.02    0.14
  17   3   7    0.94    0.26
 -17   3  -7    0.54    0.23
 -18  -4   7    0.18    0.18
  18  -4  -7   -0.09    0.14
  18   4  -7    0.08    0.18
  17  -4  -7    1.31    0.20
 -17  -4   7    1.45    0.25
  17   4  -7    1.50    0.29
 -17   4   7    1.36    0.33
  17   4  -7    1.51    0.22
 -17   4   7    1.84    0.24
  16  -4  -7    1.98    0.22
 -16  -4   7    2.31    0.30
 -16   4   7    1.61    0.27
 -16   4   7    2.12    0.20
  16   4  -7    2.16    0.34
 -16   4   7    1.57    0.38
  15  -4  -7   15.30    0.87
 -15  -4   7   16.07    0.94
 -15   4   7   16.51    0.87
  15   4  -7   16.14    0.96
  15   4  -7   17.65    1.02
 -15   4   7   16.20    1.13
 -15   4   7   15.72    0.97
  14  -4  -7    0.14    0.13
 -14  -4   7    0.13    0.18
 -14   4   7    0.32    0.23
  14   4  -7    0.19    0.23
 -14   4   7   -0.08    0.36
 -14   4   7    0.20    0.15
  14   4  -7    0.27    0.28
  13   4  -7    0.85    0.50
 -13   4   7    1.35    0.46
  13   4  -7    3.18    0.40
 -13   4   7    2.81    0.36
 -13   4   7    2.24    0.26
  13   4  -7    2.67    0.38
  12   4  -7    8.26    0.64
  12   4  -7    6.86    0.61
 -12   4   7    7.55    0.62
 -12   4   7    5.99    0.76
  12   4  -7    6.96    0.62
 -12   4   7    7.95    0.51
 -11   4   7   17.89    0.96
  11   4  -7   15.74    1.07
 -11   4   7   16.96    1.05
  11   4  -7   17.11    1.08
 -11   4   7   15.58    1.23
  11   4  -7   19.03    1.09
  10   4  -7   16.24    1.00
 -10   4   7   15.52    1.15
 -10   4   7   15.05    0.88
  10   4  -7   16.63    1.00
 -10   4   7   15.28    0.98
  10   4  -7   15.40    0.99
   9   4  -7    1.73    0.33
  -9   4   7    1.72    0.23
   9   4  -7    0.82    0.27
  -9   4   7    1.48    0.29
   9   4  -7    1.79    0.30
  -9   4   7    1.52    0.41
  -8   4   7   14.57    0.82
  -8   4   7   13.13    1.01
   8   4  -7   14.30    0.92
  -8   4   7   14.77    0.90
   8   4  -7   13.47    0.88
   8   4  -7   14.89    0.90
  -7   4   7    1.24    0.22
   7   4  -7    0.78    0.24
   7   4  -7    1.28    0.25
  -7   4   7    1.38    0.38
  -7   4   7    1.49    0.27
   7   4  -7    1.74    0.32
  -6   4   7   58.56    2.84
  -6   4   7   58.46    2.90
  -6   4   7   64.28    3.17
  -6   4   7   51.41    3.00
   6   4  -7   57.64    2.89
   6   4  -7   54.39    2.96
   6   4  -7   56.72    2.92
  -5  -4   7   29.25    1.44
  -5   4   7   28.27    1.64
  -4  -4   7   20.40    1.01
  -4   4   7   19.42    1.21
  -3  -4   7   26.78    1.36
  -3   4   7   28.40    1.57
  -2  -4   7   31.46    1.59
  -2   4   7   34.07    1.81
  -1  -4   7   50.30    2.53
  -1   4   7   54.82    2.74
   0  -4   7    4.05    0.24
   0   4   7    4.05    0.47
   1   4   7    7.22    0.61
   2  -4   7   28.52    1.45
   2   4   7   28.26    1.60
  -3  -4  -7    2.42    0.24
   3  -4   7    2.47    0.22
   3   4   7    2.30    0.44
  -3   4  -7    1.75    0.30
   4   4   7    1.41    0.34
   4   4   7    0.95    0.41
  -4   4  -7    1.14    0.21
   4   4   7    1.06    0.18
  -4   4  -7    1.54    0.29
  -5   4  -7    3.88    0.36
   5   4   7    4.62    0.34
   5   4   7    4.08    0.48
  -5   4  -7    4.85    0.48
   5   4   7    4.59    0.64
  -6   4  -7   23.64    1.32
   6   4   7   24.54    1.36
   6   4   7   22.52    1.18
   6   4   7   21.22    1.48
   7   4   7   18.83    1.04
  -7   4  -7   20.44    1.23
  -7   4  -7   21.48    1.19
  -7   4  -7   20.40    1.10
   7   4   7   20.20    1.38
   7   4   7   20.77    1.22
   8   4   7    9.91    0.77
  -8   4  -7    9.34    0.59
   8   4   7   10.54    0.96
  -8   4  -7    7.44    0.72
  -8   4  -7   11.03    0.72
   8   4   7   10.18    0.72
   8   4   7    8.42    0.53
   9   4   7   40.38    2.12
   9   4   7   41.89    2.17
  -9   4  -7   40.56    2.12
   9   4   7   39.88    2.30
  -9   4  -7   37.38    2.16
  -9   4  -7   39.05    2.02
 -10   4  -7    2.40    0.42
  10   4   7    2.23    0.53
 -10   4  -7    2.86    0.38
  10   4   7    2.48    0.37
  10   4   7    2.28    0.41
 -10   4  -7    2.21    0.25
 -11   4  -7    1.18    0.34
 -11   4  -7    0.60    0.16
  11   4   7    1.14    0.34
  11   4   7    0.54    0.25
 -11   4  -7    0.07    0.23
  11   4   7    0.78    0.40
 -12   4  -7   48.65    2.45
 -12   4  -7   47.04    2.30
 -12   4  -7   43.57    2.36
  12   4   7   41.83    2.49
  12   4   7   48.35    2.45
  12   4   7   47.56    2.36
  13   4   7    0.35    0.32
 -13   4  -7    0.40    0.19
  13   4   7    0.32    0.19
  13   4   7    0.91    0.31
 -13   4  -7    0.49    0.28
 -13   4  -7    0.34    0.13
 -14   4  -7    0.83    0.14
  14   4   7    1.02    0.30
 -14   4  -7    0.72    0.19
 -14   4  -7    0.98    0.27
  14   4   7    0.98    0.31
  14   4   7    0.97    0.20
  15   4   7   21.59    1.12
 -15   4  -7   21.75    1.08
 -15   4  -7   20.37    1.19
  15   4   7   21.86    1.21
  16  -4   7    4.43    0.30
 -16  -4  -7    5.19    0.35
 -16   4  -7    3.78    0.37
  16   4   7    4.75    0.39
  16   5  -7    4.96    0.37
 -16   5   7    5.03    0.31
 -16   5   7    5.50    0.39
  16   5  -7    4.81    0.39
  15   5  -7    5.30    0.42
  15   5  -7    5.18    0.44
 -15   5   7    5.13    0.34
 -15   5   7    4.75    0.41
 -14   5   7    2.64    0.35
 -14   5   7    3.61    0.28
  14   5  -7    3.67    0.39
  14   5  -7    3.51    0.38
 -13   5   7   -0.14    0.20
 -13   5   7    0.24    0.15
  13   5  -7   -0.01    0.23
  13   5  -7    0.13    0.23
 -13   5   7   -0.11    0.33
  12   5  -7   11.84    0.77
 -12   5   7   10.72    0.93
  12   5  -7   10.65    0.77
 -12   5   7   11.82    0.68
 -12   5   7   10.59    0.76
 -11   5   7    5.46    0.41
  11   5  -7    4.41    0.46
 -11   5   7    3.18    0.58
 -11   5   7    4.30    0.46
  11   5  -7    4.98    0.50
  10   5  -7   27.10    1.47
  10   5  -7   26.01    1.45
 -10   5   7   26.40    1.36
 -10   5   7   21.69    1.59
 -10   5   7   25.72    1.45
  -9   5   7    0.79    0.20
  -9   5   7    0.75    0.26
   9   5  -7    0.57    0.26
  -9   5   7    1.99    0.47
   9   5  -7    0.50    0.25
  -8   5   7   28.73    1.50
  -8   5   7   26.10    1.74
  -8   5   7   28.49    1.58
   8   5  -7   29.04    1.57
   8   5  -7   29.82    1.60
   7   5  -7   51.44    2.58
  -7   5   7   45.12    2.72
  -7   5   7   50.84    2.59
   7   5  -7   50.40    2.60
  -7   5   7   50.63    2.52
   7   5  -7   51.09    2.57
  -6   5   7    4.83    0.39
   6   5  -7    5.08    0.46
   6   5  -7    5.40    0.50
   6   5  -7    4.36    0.42
  -6   5   7    4.82    0.46
  -6   5   7    3.60    0.56
   5   5  -7    3.07    0.36
   5   5  -7    3.42    0.34
   5   5  -7    3.11    0.38
  -5   5   7    3.13    0.30
  -5   5   7    2.01    0.44
  -5   5   7    3.25    0.37
   4   5  -7    0.40    0.20
  -4   5   7    0.36    0.30
  -4   5   7    0.18    0.16
  -4   5   7    0.07    0.18
   4   5  -7    0.39    0.17
  -3   5   7    1.08    0.37
  -3   5   7    2.00    0.27
   3   5  -7    1.77    0.27
   3   5  -7    1.83    0.25
   2   5  -7   68.16    3.35
   2   5  -7   67.34    3.38
  -2   5   7   62.53    3.50
  -2   5   7   71.36    3.38
  -1   5   7    6.64    0.48
   1   5  -7    6.34    0.45
   1   5  -7    5.72    0.48
  -1   5   7    5.57    0.63
   0   5  -7    0.62    0.17
   0   5   7    1.03    0.21
   0   5  -7    0.82    0.21
   0   5   7    0.80    0.35
  -1   5  -7    9.67    0.57
   1   5   7    9.61    0.93
   1   5   7   10.01    0.61
  -1   5  -7    8.51    0.68
   1   5   7    9.51    0.79
  -1   5  -7    9.02    0.62
   2   5   7    9.74    0.57
   2   5   7    7.41    0.73
   2   5   7    7.26    0.82
  -2   5  -7    8.98    0.59
  -2   5  -7    9.92    0.69
   3   5   7    0.26    0.36
   3   5   7    0.40    0.15
  -3   5  -7   -0.05    0.24
  -3   5  -7    0.35    0.16
   3   5   7   -0.34    0.29
  -4   5  -7    5.45    0.53
   4   5   7    4.62    0.66
  -4   5  -7    5.03    0.43
   4   5   7    6.07    0.62
   4   5   7    5.59    0.39
   5   5   7   25.97    1.73
   5   5   7   27.61    1.43
  -5   5  -7   28.38    1.49
   5   5   7   29.42    1.63
  -5   5  -7   28.70    1.57
   6   5   7    0.71    0.14
   6   5   7    0.47    0.30
   6   5   7    0.88    0.43
  -6   5  -7    0.81    0.20
  -6   5  -7    1.22    0.32
  -7   5  -7    0.04    0.16
   7   5   7   -0.03    0.38
  -7   5  -7    0.15    0.25
   7   5   7    0.15    0.28
   8   5   7   30.04    1.64
  -8   5  -7   29.02    1.62
   8   5   7   28.31    1.79
  -8   5  -7   30.15    1.54
  -9   5  -7   -0.05    0.25
  -9   5  -7    0.30    0.24
   9   5   7   -0.38    0.24
   9   5   7    0.31    0.38
  -9   5  -7   -0.07    0.15
  10   5   7    5.00    0.47
 -10   5  -7    5.26    0.38
 -10   5  -7    4.55    0.45
  10   5   7    4.35    0.60
 -10   5  -7    4.96    0.52
  11   5   7    3.56    0.53
 -11   5  -7    5.00    0.36
  11   5   7    5.57    0.50
  11   5   7    5.15    0.43
 -11   5  -7    4.33    0.41
 -11   5  -7    4.79    0.48
 -12   5  -7    0.70    0.14
 -12   5  -7    1.21    0.26
 -12   5  -7    0.45    0.20
  12   5   7    0.46    0.26
  12   5   7    0.85    0.21
  12   5   7    0.05    0.28
  13   5   7    0.32    0.25
  13   5   7    0.28    0.23
 -13   5  -7   -0.10    0.20
  13   5   7    0.31    0.16
 -13   5  -7    0.17    0.11
 -13   5  -7    0.23    0.16
 -14   5  -7    0.97    0.16
  14   5   7    1.50    0.26
  14   5   7    1.01    0.23
 -14   5  -7    1.35    0.21
 -14   5  -7    1.53    0.14
  14   5   7    1.48    0.18
 -13   6   7    1.42    0.16
  13   6  -7    1.53    0.22
  13   6  -7    1.41    0.22
 -13   6   7    1.40    0.21
 -12   6   7    0.37    0.18
 -12   6   7    0.37    0.14
  12   6  -7    0.59    0.20
  12   6  -7    0.44    0.20
  11   6  -7    8.21    0.57
  11   6  -7    8.92    0.58
 -11   6   7    8.40    0.50
 -11   6   7    6.79    0.56
  10   6  -7    3.55    0.38
 -10   6   7    3.82    0.39
 -10   6   7    4.27    0.33
  10   6  -7    3.94    0.38
   9   6  -7   -0.14    0.19
  -9   6   7    0.18    0.16
  -9   6   7    0.23    0.20
   9   6  -7    0.22    0.21
  -9   6   7    0.28    0.32
  -8   6   7    7.89    0.51
   8   6  -7    8.57    0.58
   8   6  -7    7.73    0.58
  -8   6   7    6.71    0.71
  -8   6   7    8.88    0.60
   7   6  -7    5.00    0.45
  -7   6   7    4.01    0.56
   7   6  -7    4.50    0.40
  -7   6   7    4.62    0.37
  -7   6   7    5.04    0.44
   6   6  -7   26.54    1.43
   6   6  -7   25.73    1.44
  -6   6   7   27.96    1.40
  -6   6   7   27.15    1.63
  -6   6   7   27.79    1.47
  -5   6   7   10.14    0.68
  -5   6   7    9.43    0.85
   5   6  -7   10.77    0.66
  -5   6   7   11.00    0.62
   4   6  -7    4.68    0.37
  -4   6   7    4.50    0.40
  -4   6   7    3.92    0.54
   3   6  -7   -0.12    0.13
  -3   6   7   -0.21    0.16
   3   6  -7   -0.11    0.17
  -3   6   7    0.07    0.30
   2   6  -7   37.79    2.01
  -2   6   7   40.41    2.05
  -2   6   7   40.20    2.20
   2   6  -7   41.91    2.06
   1   6  -7    4.87    0.43
   1   6  -7    5.75    0.41
  -1   6   7    4.47    0.54
  -1   6   7    5.60    0.42
   0   6  -7    1.68    0.25
   0   6   7    1.77    0.39
   0   6   7    1.89    0.23
   1   6   7   19.31    1.25
   1   6   7   20.13    1.08
  -1   6  -7   20.80    1.11
   2   6   7    1.24    0.41
  -2   6  -7    1.35    0.23
   2   6   7    1.76    0.38
  -2   6  -7    1.92    0.31
   2   6   7    1.70    0.20
   3   6   7    7.69    0.71
  -3   6  -7    8.37    0.57
   3   6   7    9.09    0.52
   3   6   7    8.32    0.82
  -3   6  -7    8.67    0.66
  -4   6  -7    0.54    0.26
   4   6   7    0.53    0.31
   4   6   7    0.21    0.36
  -4   6  -7    0.45    0.18
   5   6   7    1.79    0.36
  -5   6  -7    1.60    0.32
  -5   6  -7    1.44    0.22
   5   6   7    1.59    0.42
   6   6   7    5.23    0.65
   6   6   7    5.61    0.52
  -6   6  -7    5.62    0.41
  -6   6  -7    4.69    0.47
  -7   6  -7    2.34    0.32
   7   6   7    2.50    0.47
  -7   6  -7    2.08    0.24
   7   6   7    2.36    0.34
   8   6   7    7.57    0.58
  -8   6  -7    7.91    0.49
   8   6   7    7.38    0.70
  -8   6  -7    9.16    0.59
   9   6   7    2.40    0.41
  -9   6  -7    3.29    0.32
  -9   6  -7    2.94    0.24
   9   6   7    2.99    0.33
 -10   6  -7    2.75    0.27
  10   6   7    2.29    0.26
  10   6   7    1.64    0.34
 -10   6  -7    2.22    0.20
  11   6   7    4.98    0.47
 -11   6  -7    5.40    0.38
 -11   6  -7    5.68    0.33
  11   6   7    5.62    0.38
  -8   7   7    0.96    0.17
  -8   7   7    0.97    0.13
   8   7  -7    1.24    0.16
   7   7  -7    1.17    0.16
  -7   7   7    1.05    0.18
  -6   7   7   31.19    1.58
  -5   7   7    1.96    0.22
  -4   7   7    2.00    0.22
  -3   7   7   19.42    1.15
  -3   7   7   20.06    1.03
  -2   7   7    1.12    0.16
  -2   7   7    1.23    0.31
  -1   7   7    2.00    0.32
  -1   7   7    2.07    0.20
   0   7   7   11.30    0.73
   0   7   7   10.38    0.58
   1   7   7    0.29    0.23
   2   7   7    5.15    0.45
   3   7   7    1.12    0.24
  -3   7  -7    1.00    0.17
   4   7   7    1.10    0.23
  -4   7  -7    1.19    0.16
   5   7   7    0.20    0.24
  -5   7  -7    0.23    0.11
  -5   7  -7    0.52    0.17
   5   7   7    0.32    0.18
  -6   7  -7    9.30    0.54
  -6   7  -7    8.77    0.50
   6   7   7    8.98    0.62
   6   7   7    8.97    0.54
 -21   0   8    0.46    0.26
  21   0  -8    0.23    0.21
 -20   0   8   40.48    2.30
  20   0  -8   46.95    2.24
  19   0  -8   30.48    1.60
 -19   0   8   29.14    1.69
 -18   0   8   10.42    0.81
  18   0  -8    9.42    0.72
  17   0  -8    0.98    0.28
 -17   0   8    0.42    0.30
 -16   0   8   20.68    1.26
  16   0  -8   20.34    1.17
 -15   0   8   21.08    1.27
  15   0  -8   21.06    1.18
  14   0  -8    0.40    0.21
 -14   0   8    0.86    0.27
 -13   0   8   24.06    1.32
  13   0  -8   21.33    1.21
 -12   0   8    5.69    0.47
 -11   0   8   18.79    1.06
 -10   0   8   33.10    1.72
  -9   0   8    1.21    0.20
  -8   0   8   41.02    2.07
  -7   0   8   23.20    1.18
  -7   0   8   21.98    1.10
  -6   0   8   57.76    2.80
  -6   0   8   58.64    2.87
  -5   0   8   13.05    0.64
  -5   0   8   12.79    0.71
  -4   0   8  162.54    7.67
  -4   0   8  157.28    7.71
  -3   0   8  166.07    8.24
  -3   0   8  175.76    8.20
  -2   0   8   11.00    0.54
  -2   0   8   10.38    0.60
  -1   0   8   16.52    0.88
  -1   0   8   17.44    0.84
   0   0   8    0.75    0.15
   0   0   8    1.25    0.10
   1   0   8   42.96    2.18
   1   0   8   45.93    2.16
  -2   0  -8  487.82   23.64
   2   0   8  500.50   23.65
   3   0   8   12.53    0.64
   3   0   8   13.18    0.66
   4   0   8    0.04    0.05
   4   0   8   -0.01    0.08
   5   0   8   49.53    2.43
   6   0   8   39.77    1.97
   7   0   8   31.70    1.60
   8   0   8   77.30    3.79
   9   0   8   48.78    2.43
 -10   0  -8   45.76    2.29
  10   0   8   44.51    2.29
  11   0   8    0.28    0.19
 -11   0  -8   -0.24    0.15
 -12   0  -8    0.58    0.21
  12   0   8    0.73    0.25
 -13   0  -8   58.18    2.92
  13   0   8   56.40    2.92
  14   0   8    2.73    0.38
 -14   0  -8    3.21    0.37
  15   0   8   -0.02    0.25
 -15   0  -8    0.15    0.22
  16   0   8   30.22    1.65
 -16   0  -8   30.62    1.64
  17   0   8    5.47    0.49
 -17   0  -8    6.58    0.50
  18   0   8    0.70    0.23
 -18   0  -8    0.41    0.19
  21  -1  -8    1.06    0.22
 -21  -1   8    1.24    0.28
 -21   1   8    0.91    0.28
  21   1  -8    1.73    0.24
 -20  -1   8    5.97    0.54
  20  -1  -8    5.19    0.45
  20   1  -8    5.59    0.46
 -20   1   8    6.00    0.58
 -19  -1   8    5.49    0.54
  19  -1  -8    4.93    0.44
  19   1  -8    4.10    0.44
 -19   1   8    4.68    0.56
 -18  -1   8    0.52    0.29
  18  -1  -8    0.49    0.24
  18   1  -8    0.75    0.27
 -18   1   8    0.18    0.32
  17  -1  -8    1.00    0.26
 -17  -1   8    1.71    0.35
 -17   1   8    1.40    0.37
  17   1  -8    1.49    0.30
 -16  -1   8    8.51    0.67
  16  -1  -8    8.83    0.62
 -16   1   8    8.34    0.78
  16   1  -8    7.98    0.64
 -15  -1   8   16.26    0.98
  15  -1  -8   15.99    0.89
  15   1  -8   14.29    0.93
 -15   1   8   14.12    1.03
  14  -1  -8    2.12    0.26
 -14  -1   8    1.60    0.31
  14   1  -8    1.96    0.30
 -14   1   8    1.47    0.37
  13  -1  -8    0.19    0.15
 -13  -1   8    0.49    0.20
 -13   1   8    0.49    0.26
  13   1  -8    0.62    0.22
 -12  -1   8  126.40    6.18
 -12   1   8  126.25    6.25
 -11  -1   8    9.36    0.57
 -11   1   8    8.66    0.64
 -10  -1   8   21.27    1.14
 -10   1   8   21.61    1.21
  -9  -1   8    2.16    0.16
  -9  -1   8    2.79    0.25
  -9   1   8    2.51    0.31
  -8  -1   8  132.14    6.41
  -8  -1   8  130.64    6.47
  -8   1   8  138.18    6.53
  -7  -1   8    8.93    0.51
  -7  -1   8    8.98    0.46
  -7   1   8    8.90    0.58
  -6  -1   8    5.60    0.36
  -6  -1   8    6.32    0.32
  -6   1   8    6.06    0.44
  -5  -1   8  132.97    6.24
  -5  -1   8  125.78    6.27
  -5   1   8  131.28    6.24
  -4  -1   8   51.80    2.42
  -4  -1   8   49.18    2.44
  -4   1   8   46.71    2.49
  -4   1   8   52.17    2.42
  -3  -1   8  337.03   15.18
  -3  -1   8  296.49   15.19
  -3   1   8  325.13   15.18
  -3   1   8  309.61   15.25
  -2  -1   8   43.57    2.10
  -2   1   8   42.08    2.18
  -2   1   8   44.45    2.11
  -1  -1   8    4.95    0.28
  -1   1   8    5.19    0.39
  -1   1   8    5.21    0.29
   0  -1   8   75.11    3.63
   0   1   8   71.38    3.70
   0   1   8   79.42    3.64
   1  -1   8    1.54    0.12
   1   1   8    1.69    0.15
   1   1   8    1.67    0.22
   2  -1   8   68.89    3.17
   2   1   8   66.93    3.19
   2   1   8   61.00    3.23
   3  -1   8    7.52    0.41
   3   1   8    7.78    0.44
   4  -1   8    1.61    0.14
   4  -1   8    1.71    0.14
  -4  -1  -8    1.49    0.13
   4   1   8    1.12    0.16
  -5  -1  -8  183.95    8.91
   5  -1   8  187.40    8.90
   5  -1   8  182.66    8.91
   5   1   8  187.60    8.94
  -6  -1  -8   14.59    0.75
   6  -1   8   14.79    0.76
   6  -1   8   14.87    0.75
   6   1   8   14.22    0.80
   7  -1   8    0.21    0.11
  -7  -1  -8    0.08    0.06
   7  -1   8    0.04    0.08
   7   1   8    0.06    0.14
   8  -1   8   -0.14    0.07
   8  -1   8    0.25    0.13
   8   1   8   -0.07    0.14
   9   1   8   13.16    0.77
  10  -1   8   39.28    2.03
 -10  -1  -8   40.85    2.03
 -10   1  -8   39.93    2.07
  10   1   8   39.98    2.07
  11  -1   8    6.20    0.49
 -11  -1  -8    6.78    0.47
  11   1   8    6.75    0.54
 -11   1  -8    6.94    0.53
  12  -1   8   34.86    1.88
 -12  -1  -8   36.38    1.88
  12   1   8   37.16    1.93
 -12   1  -8   36.55    1.92
 -13  -1  -8    2.33    0.31
  13  -1   8    2.21    0.31
  13   1   8    2.94    0.38
 -13   1  -8    1.88    0.32
 -14  -1  -8   18.24    1.05
  14  -1   8   16.09    1.05
  14   1   8   20.74    1.14
 -14   1  -8   18.26    1.10
  15  -1   8   11.38    0.76
 -15  -1  -8   11.59    0.74
  15   1   8   12.22    0.83
 -15   1  -8   10.75    0.78
 -16  -1  -8    0.13    0.20
  16  -1   8   -0.16    0.21
  16   1   8   -0.44    0.24
 -16   1  -8   -0.11    0.21
  17  -1   8    3.99    0.39
 -17  -1  -8    4.25    0.38
  17   1   8    4.36    0.44
 -17   1  -8    4.75    0.43
 -18  -1  -8    1.13    0.21
  18   1   8    1.43    0.28
 -18   1  -8    1.13    0.24
 -20  -2   8    4.72    0.45
  20  -2  -8    5.12    0.40
  20   2  -8    4.85    0.40
 -20   2   8    4.91    0.50
 -19  -2   8    0.69    0.26
  19  -2  -8    0.38    0.21
  19   2  -8    0.68    0.25
 -19   2   8    0.46    0.32
  18  -2  -8    3.57    0.38
 -18  -2   8    4.31    0.47
  18   2  -8    5.54    0.46
 -18   2   8    4.70    0.58
  17  -2  -8   -0.05    0.20
 -17  -2   8   -0.09    0.21
  17   2  -8    0.62    0.25
 -17   2   8    0.31    0.31
 -16  -2   8   69.89    3.51
  16  -2  -8   70.06    3.43
 -16   2   8   66.67    3.62
  16   2  -8   69.28    3.49
  15  -2  -8   40.56    2.09
 -15  -2   8   42.17    2.17
  15   2  -8   39.46    2.16
 -15   2   8   42.49    2.31
 -14  -2   8   12.49    0.76
  14  -2  -8   11.08    0.68
 -14   2   8   11.27    0.91
  14   2  -8   11.06    0.72
  14   2  -8   11.04    0.79
  13  -2  -8   10.01    0.60
 -13  -2   8   10.49    0.67
  13   2  -8    9.29    0.65
 -13   2   8   10.02    0.83
  13   2  -8    9.50    0.70
 -12  -2   8    5.64    0.47
  12  -2  -8    5.49    0.40
 -12   2   8    6.15    0.66
  12   2  -8    6.15    0.52
  12   2  -8    5.82    0.50
 -12   2   8    5.50    0.38
  12   2  -8    5.42    0.47
 -11  -2   8   43.11    2.18
 -11  -2   8   42.34    2.12
 -11   2   8   45.06    2.32
 -10  -2   8   14.62    0.82
 -10  -2   8   14.84    0.76
 -10   2   8   16.10    0.96
  -9  -2   8   39.41    1.98
  -9  -2   8   39.15    2.02
  -9   2   8   43.95    2.15
  -8  -2   8   14.09    0.76
  -8  -2   8   14.57    0.73
  -8   2   8   14.19    0.88
  -7  -2   8    8.29    0.42
  -7  -2   8    7.59    0.45
  -7   2   8    7.52    0.57
  -6  -2   8   26.66    1.25
  -6  -2   8   24.08    1.26
  -6   2   8   25.21    1.38
  -5  -2   8   11.67    0.58
  -5   2   8   11.03    0.72
  -4  -2   8   36.94    1.80
  -4   2   8   37.07    1.93
  -3  -2   8    1.83    0.14
  -3   2   8    2.15    0.28
  -3   2   8    2.01    0.16
  -2  -2   8  105.91    5.06
  -2   2   8  112.18    5.19
  -2   2   8   98.48    5.08
  -1  -2   8    1.03    0.09
  -1   2   8    0.91    0.14
  -1   2   8    0.93    0.23
   0  -2   8   11.26    0.58
   0   2   8   11.92    0.63
   0   2   8   11.62    0.72
   1  -2   8   68.59    3.34
   1   2   8   68.04    3.46
   1   2   8   71.53    3.39
   2  -2   8   48.09    2.34
   2   2   8   47.58    2.45
   2   2   8   49.49    2.39
   3  -2   8   28.86    1.43
   3   2   8   28.34    1.54
   3   2   8   30.27    1.49
  -4  -2  -8   59.30    2.94
   4  -2   8   61.13    2.94
   4  -2   8   59.53    2.92
   4   2   8   61.47    2.98
  -5  -2  -8   42.00    2.09
   5  -2   8   42.42    2.09
   5  -2   8   41.46    2.07
   5   2   8   44.76    2.14
   6  -2   8   11.49    0.61
  -6  -2  -8   10.92    0.61
   6   2   8   11.59    0.67
  -7  -2  -8    8.87    0.52
   7  -2   8    9.78    0.52
   8  -2   8    8.73    0.49
  -8  -2  -8    8.17    0.48
   9  -2   8   12.82    0.76
  -9  -2  -8   13.89    0.74
   9  -2   8   14.43    0.74
  -9  -2  -8   13.44    0.76
  -9   2  -8   13.02    0.76
   9   2   8   13.80    0.86
  -9   2  -8   14.39    0.86
  10  -2   8    6.50    0.45
 -10  -2  -8    6.85    0.44
  10   2   8    4.80    0.64
 -10   2  -8    5.92    0.42
  10   2   8    7.04    0.55
 -10   2  -8    6.70    0.55
  11  -2   8    8.61    0.55
 -11  -2  -8    8.24    0.53
  11   2   8    8.00    0.64
 -11   2  -8    8.03    0.50
 -11   2  -8    7.95    0.63
  12  -2   8    4.25    0.38
 -12  -2  -8    4.34    0.38
  12   2   8    5.04    0.49
 -12   2  -8    4.94    0.47
 -12   2  -8    4.57    0.33
  13  -2   8    0.38    0.20
 -13  -2  -8    0.23    0.17
 -13   2  -8    0.48    0.13
 -13   2  -8    0.50    0.25
  13   2   8    0.21    0.27
 -14  -2  -8    2.80    0.32
  14  -2   8    2.82    0.33
  14   2   8    2.73    0.41
 -14   2  -8    3.16    0.28
 -14   2  -8    3.25    0.41
 -15  -2  -8   36.43    1.97
  15   2   8   39.53    2.06
 -15   2  -8   40.21    2.05
 -16  -2  -8    0.50    0.18
  16   2   8    0.08    0.26
 -16   2  -8    0.47    0.23
  17   2   8    0.13    0.24
 -17   2  -8    0.20    0.21
  18   2   8    1.90    0.29
 -18   2  -8    1.69    0.25
  19  -3  -8    2.36    0.25
 -19  -3   8    2.18    0.30
 -19   3   8    2.28    0.36
  18  -3  -8    2.62    0.28
 -18  -3   8    2.94    0.35
  18   3  -8    2.33    0.32
 -18   3   8    1.63    0.40
  17  -3  -8    0.09    0.17
 -17  -3   8    0.24    0.22
  17   3  -8   -0.02    0.23
  17   3  -8    0.63    0.25
 -17   3   8    0.02    0.31
 -16  -3   8    3.72    0.39
  16  -3  -8    3.13    0.31
  16   3  -8    2.87    0.34
  16   3  -8    3.13    0.39
  16   3  -8    3.45    0.39
 -16   3   8    4.11    0.56
  15  -3  -8    0.85    0.18
 -15  -3   8    0.76    0.24
  15   3  -8    0.84    0.27
 -15   3   8    1.40    0.41
  15   3  -8    0.71    0.24
  15   3  -8    0.52    0.27
 -15   3   8    0.60    0.16
 -14  -3   8    9.70    0.65
  14  -3  -8    9.38    0.58
 -14   3   8   10.16    0.88
  14   3  -8    9.49    0.66
 -14   3   8    9.03    0.74
  14   3  -8    8.98    0.72
  14   3  -8   10.23    0.73
 -14   3   8    9.02    0.56
  13  -3  -8    1.93    0.22
 -13  -3   8    1.56    0.26
  13   3  -8    1.82    0.31
  13   3  -8    1.40    0.31
 -13   3   8    1.80    0.45
 -13   3   8    1.63    0.22
 -13   3   8    2.48    0.33
  13   3  -8    1.53    0.31
 -12  -3   8    2.31    0.29
  12  -3  -8    2.25    0.23
  12   3  -8    3.14    0.37
 -12   3   8    2.44    0.26
 -12   3   8    1.61    0.43
 -12   3   8    2.37    0.33
  12   3  -8    2.73    0.35
  12   3  -8    2.34    0.35
  11   3  -8   10.57    0.70
  11   3  -8    9.68    0.70
 -11   3   8   10.05    0.59
 -11   3   8    9.19    0.83
 -11   3   8    9.17    0.68
  11   3  -8    9.63    0.71
 -10   3   8    0.00    0.20
  10   3  -8    0.26    0.21
  10   3  -8    0.25    0.21
 -10   3   8    0.07    0.13
  10   3  -8    0.07    0.19
 -10   3   8    0.25    0.30
  -9  -3   8   21.02    1.07
  -9   3   8   20.10    1.18
   9   3  -8   20.79    1.21
  -9   3   8   23.53    1.31
  -9   3   8   22.07    1.49
  -8  -3   8    1.60    0.15
  -8   3   8    2.15    0.35
  -7  -3   8    1.20    0.12
  -7   3   8    1.31    0.30
  -6  -3   8   23.40    1.15
  -6   3   8   22.34    1.32
  -5  -3   8    0.05    0.05
  -5   3   8    0.01    0.19
  -4  -3   8    6.87    0.38
  -4   3   8    7.05    0.57
  -3  -3   8    6.14    0.34
  -3   3   8    6.61    0.54
  -2  -3   8    0.04    0.05
  -2   3   8   -0.09    0.19
  -1  -3   8   28.49    1.45
  -1   3   8   31.61    1.64
   0  -3   8   10.42    0.55
   0   3   8   11.24    0.75
   1  -3   8   28.74    1.46
   1   3   8   31.52    1.64
   2  -3   8    3.63    0.22
   2   3   8    3.71    0.40
   3  -3   8    0.60    0.09
   3  -3   8    0.65    0.13
  -4  -3  -8    7.37    0.45
   4  -3   8    7.66    0.44
  -5  -3  -8    8.01    0.47
   5  -3   8    8.12    0.47
  -6  -3  -8    9.07    0.54
   6  -3   8    9.92    0.54
  -7   3  -8    0.37    0.29
   7   3   8    0.09    0.24
  -7   3  -8    0.09    0.08
   7   3   8    0.00    0.10
   7   3   8    0.10    0.38
  -7   3  -8   -0.07    0.13
  -7   3  -8   -0.11    0.21
   8   3   8    0.31    0.24
  -8   3  -8    0.16    0.22
  -8   3  -8   -0.14    0.25
  -8   3  -8    0.25    0.13
   8   3   8    0.10    0.10
   8   3   8   -0.11    0.35
  -8   3  -8    0.08    0.08
   8   3   8    0.28    0.25
  -9   3  -8    0.61    0.16
  -9   3  -8    0.85    0.25
  -9   3  -8    1.47    0.33
   9   3   8    1.13    0.27
   9   3   8    0.92    0.29
   9   3   8    0.64    0.40
  10  -3   8    0.21    0.14
 -10  -3  -8    0.27    0.13
 -10   3  -8    0.10    0.20
  10   3   8    0.70    0.39
 -10   3  -8    0.18    0.26
 -10   3  -8    0.13    0.13
  10   3   8    0.11    0.24
  10   3   8    0.05    0.25
 -11  -3  -8    1.04    0.19
 -11   3  -8    1.17    0.27
 -11   3  -8    1.48    0.33
 -11   3  -8    1.47    0.20
  11   3   8    1.46    0.27
  11   3   8    1.26    0.32
  11   3   8    1.65    0.42
 -12  -3  -8    0.56    0.17
 -12   3  -8    0.79    0.15
 -12   3  -8    0.30    0.22
  12   3   8    0.42    0.22
  12   3   8    0.62    0.31
 -12   3  -8    1.08    0.31
 -13  -3  -8    0.08    0.16
 -13   3  -8    0.51    0.13
  13   3   8   -0.02    0.18
 -13   3  -8    0.13    0.25
  13   3   8    0.45    0.29
 -14   3  -8    0.00    0.11
  14   3   8    0.55    0.29
  14   3   8   -0.04    0.16
 -14   3  -8   -0.57    0.21
  15   3   8    0.42    0.27
 -15   3  -8    0.63    0.12
  15   3   8    0.56    0.16
 -15   3  -8    0.64    0.25
  16  -3   8    0.43    0.13
  16   3   8    0.72    0.28
 -16   3  -8    0.64    0.24
  17   3   8    0.30    0.22
 -17   3  -8    0.12    0.18
  18  -4  -8    0.88    0.17
 -18  -4   8    0.40    0.19
 -18   4   8    0.54    0.35
  18   4  -8    0.53    0.19
 -17  -4   8    1.89    0.27
  17  -4  -8    1.88    0.22
  17   4  -8    1.86    0.28
 -17   4   8    2.31    0.38
  17   4  -8    2.25    0.25
 -16  -4   8    7.68    0.54
  16  -4  -8    7.02    0.47
 -16   4   8    8.42    0.72
 -16   4   8    7.46    0.53
 -16   4   8    6.97    0.43
  16   4  -8    7.52    0.58
  16   4  -8    6.88    0.51
  15  -4  -8    6.94    0.55
 -15  -4   8    7.59    0.53
  15   4  -8    7.61    0.59
  15   4  -8    6.94    0.55
 -15   4   8    6.52    0.71
 -15   4   8    6.79    0.44
 -15   4   8    6.66    0.54
 -14   4   8   13.44    0.86
  14   4  -8   13.80    0.91
 -14   4   8   12.74    1.08
  14   4  -8   14.60    0.88
 -14   4   8   13.73    0.77
  14   4  -8   13.75    0.90
  13   4  -8   18.16    1.08
  13   4  -8   17.21    1.08
 -13   4   8   16.42    1.24
  13   4  -8   18.82    1.06
 -13   4   8   15.21    1.03
 -13   4   8   18.02    0.95
  12   4  -8   28.64    1.43
  12   4  -8   22.71    1.42
 -12   4   8   23.53    1.39
 -12   4   8   25.43    1.31
  12   4  -8   26.36    1.43
 -12   4   8   20.63    1.56
 -11   4   8   41.70    2.12
  11   4  -8   43.08    2.23
  11   4  -8   46.49    2.24
 -11   4   8   37.77    2.37
  11   4  -8   41.51    2.23
 -11   4   8   39.84    2.20
 -10   4   8    5.60    0.42
 -10   4   8    5.96    0.70
  10   4  -8    6.22    0.55
  10   4  -8    5.99    0.54
 -10   4   8    6.12    0.53
  10   4  -8    6.12    0.52
  -9   4   8   10.93    0.66
   9   4  -8   11.75    0.78
  -9   4   8   10.20    0.92
   9   4  -8   11.26    0.75
  -9   4   8   10.90    0.76
   9   4  -8   11.46    0.78
  -8   4   8    8.43    0.61
   8   4  -8    8.33    0.62
  -8   4   8    7.52    0.51
   8   4  -8    7.75    0.61
  -8   4   8    8.48    0.81
   8   4  -8    7.91    0.61
  -7   4   8    8.54    0.60
  -7   4   8    7.67    0.52
   7   4  -8    8.47    0.61
   7   4  -8    8.23    0.60
   7   4  -8    7.70    0.59
  -7   4   8    7.40    0.76
   6   4  -8   48.76    2.45
   6   4  -8   49.77    2.46
  -6   4   8   47.71    2.39
  -6   4   8   49.57    2.46
  -6   4   8   44.10    2.57
   6   4  -8   46.97    2.46
  -5   4   8    0.16    0.14
  -5   4   8    0.16    0.29
   5   4  -8    0.28    0.19
   5   4  -8    0.30    0.18
   5   4  -8    0.20    0.20
  -5   4   8    0.26    0.19
  -4  -4   8    3.34    0.23
  -4   4   8    3.21    0.35
   4   4  -8    3.26    0.36
  -4   4   8    3.58    0.55
  -4   4   8    2.98    0.42
  -3  -4   8   20.20    1.05
  -3   4   8   22.46    1.28
  -2  -4   8    5.50    0.31
  -2   4   8    4.56    0.50
  -1  -4   8    1.00    0.11
  -1   4   8    1.28    0.30
   0  -4   8   10.74    0.56
   1   4   8    0.31    0.24
   2  -4   8    3.65    0.31
  -2   4  -8    3.06    0.41
  -2   4  -8    3.24    0.34
   2   4   8    3.84    0.31
   2   4   8    3.64    0.49
   2   4   8    2.69    0.53
   3   4   8    6.78    0.64
   3   4   8    6.24    0.73
  -3   4  -8    6.98    0.43
  -3   4  -8    7.46    0.61
  -3   4  -8    7.37    0.50
   3   4   8    6.84    0.46
  -4   4  -8    5.20    0.51
  -4   4  -8    5.50    0.42
   4   4   8    3.86    0.50
   4   4   8    5.80    0.38
  -4   4  -8    4.80    0.34
   4   4   8    4.94    0.67
   5   4   8    1.68    0.20
  -5   4  -8    1.33    0.22
  -5   4  -8    1.82    0.33
  -5   4  -8    1.65    0.17
   5   4   8    1.67    0.36
   5   4   8    1.42    0.44
   6   4   8    6.31    0.75
  -6   4  -8    6.85    0.58
   6   4   8    6.67    0.62
  -6   4  -8    6.95    0.47
   6   4   8    6.18    0.41
  -6   4  -8    5.59    0.38
  -7   4  -8    0.33    0.16
  -7   4  -8    0.53    0.25
   7   4   8   -0.02    0.37
   7   4   8    0.36    0.13
   7   4   8    0.32    0.27
   8   4   8    2.64    0.56
  -8   4  -8    3.50    0.41
  -8   4  -8    3.00    0.29
   8   4   8    3.13    0.40
   8   4   8    2.35    0.23
  -8   4  -8    2.07    0.40
   9   4   8   63.55    3.15
   9   4   8   57.92    3.27
  -9   4  -8   63.42    3.02
  -9   4  -8   58.26    3.10
  -9   4  -8   56.48    3.14
   9   4   8   63.43    3.11
 -10  -4  -8    0.72    0.17
  10   4   8    0.82    0.34
 -10   4  -8    1.19    0.34
 -10   4  -8    0.44    0.16
  10   4   8    1.26    0.30
 -10   4  -8    0.74    0.26
  10   4   8    1.00    0.44
 -11   4  -8    5.79    0.50
 -11   4  -8    5.57    0.41
 -11   4  -8    5.19    0.56
  11   4   8    5.05    0.65
  11   4   8    6.44    0.58
  11   4   8    5.99    0.50
 -12   4  -8    0.33    0.22
 -12   4  -8    1.40    0.30
  12   4   8    0.91    0.23
  12   4   8    0.42    0.34
  12   4   8    1.12    0.33
 -12   4  -8    0.46    0.15
  13   4   8    0.71    0.32
 -13   4  -8    0.43    0.20
  13   4   8    1.23    0.31
 -13   4  -8    0.77    0.14
  13   4   8    0.55    0.20
 -13   4  -8    0.99    0.28
  14   4   8    1.21    0.29
 -14   4  -8    0.96    0.14
  14   4   8    0.83    0.19
 -14   4  -8    1.48    0.27
 -15   4  -8    0.56    0.20
  15   4   8    0.41    0.14
  15   4   8    0.63    0.24
 -15   4  -8    0.39    0.10
  16   5  -8    0.52    0.16
 -16   5   8    0.77    0.17
 -16   5   8    0.55    0.10
  16   5  -8    0.68    0.19
 -15   5   8   15.64    0.92
  15   5  -8   17.49    0.95
  15   5  -8   16.91    0.92
 -15   5   8   16.46    0.86
 -14   5   8    1.96    0.21
 -14   5   8    1.92    0.40
  14   5  -8    2.01    0.31
  14   5  -8    1.93    0.29
 -14   5   8    1.78    0.27
 -13   5   8   18.52    0.99
 -13   5   8   18.76    1.07
 -13   5   8   16.38    1.21
  13   5  -8   19.29    1.08
  13   5  -8   19.17    1.07
 -12   5   8    0.12    0.15
 -12   5   8    0.35    0.39
 -12   5   8    0.33    0.23
  12   5  -8    0.50    0.23
  12   5  -8    0.10    0.22
 -11   5   8    0.64    0.25
  11   5  -8    0.67    0.25
  11   5  -8    0.81    0.28
 -11   5   8    0.98    0.42
 -11   5   8    0.66    0.18
  10   5  -8    3.87    0.43
  10   5  -8    3.12    0.52
 -10   5   8    4.15    0.34
 -10   5   8    3.06    0.39
  10   5  -8    3.84    0.41
 -10   5   8    3.70    0.61
   9   5  -8    7.32    0.58
   9   5  -8    6.92    0.56
  -9   5   8    5.57    0.72
  -9   5   8    6.85    0.58
  -9   5   8    7.08    0.49
   9   5  -8    6.46    0.58
  -8   5   8    4.36    0.38
  -8   5   8    4.66    0.47
   8   5  -8    5.60    0.51
   8   5  -8    5.23    0.48
  -8   5   8    3.85    0.60
   8   5  -8    5.51    0.51
   7   5  -8    1.73    0.30
  -7   5   8    1.75    0.45
   7   5  -8    1.76    0.30
  -7   5   8    1.54    0.23
   7   5  -8    1.62    0.28
  -7   5   8    2.05    0.31
   6   5  -8   -0.02    0.19
  -6   5   8    0.07    0.15
  -6   5   8    0.09    0.19
   6   5  -8   -0.20    0.15
   6   5  -8    0.12    0.20
  -6   5   8    0.16    0.31
  -5   5   8    0.02    0.30
   5   5  -8    0.03    0.18
   5   5  -8   -0.19    0.18
   5   5  -8    0.04    0.15
  -5   5   8    0.18    0.14
  -5   5   8   -0.03    0.18
   4   5  -8   10.89    0.69
  -4   5   8   12.14    0.73
  -4   5   8   10.72    0.65
   4   5  -8   11.49    0.74
  -4   5   8   10.95    0.89
   3   5  -8   -0.04    0.18
  -3   5   8    0.03    0.29
  -3   5   8    0.00    0.16
   3   5  -8    0.12    0.15
  -2   5   8   30.53    1.58
   2   5  -8   29.07    1.55
  -2   5   8   30.94    1.75
   2   5  -8   28.95    1.59
  -1   5   8    6.54    0.49
  -1   5   8    5.01    0.61
   1   5  -8    6.72    0.45
   1   5  -8    7.65    0.52
   0   5  -8    7.03    0.49
   0   5   8    8.05    0.52
   0   5   8    6.97    0.71
   0   5  -8    8.06    0.55
   0   5   8    7.51    0.82
  -1   5  -8   15.06    0.78
   1   5   8   12.59    1.06
  -1   5  -8   13.62    0.90
  -1   5  -8   13.83    0.83
   1   5   8   12.84    0.99
   1   5   8   14.18    0.80
   2   5   8   27.84    1.41
   2   5   8   25.23    1.68
  -2   5  -8   26.25    1.51
   2   5   8   27.07    1.60
  -2   5  -8   26.91    1.39
  -2   5  -8   27.94    1.45
  -3   5  -8    0.02    0.23
   3   5   8   -0.12    0.27
   3   5   8   -0.26    0.12
  -3   5  -8   -0.01    0.11
   3   5   8   -0.04    0.36
  -3   5  -8    0.12    0.17
   4   5   8   10.80    0.62
  -4   5  -8   10.02    0.76
   4   5   8   10.75    0.84
   4   5   8    8.80    0.92
  -4   5  -8   10.77    0.67
   5   5   8   11.72    0.90
  -5   5  -8   12.59    0.75
  -5   5  -8   12.18    0.85
   5   5   8   12.94    0.70
   5   5   8   11.03    1.02
   6   5   8    6.61    0.43
   6   5   8    6.64    0.65
  -6   5  -8    6.93    0.50
  -6   5  -8    7.13    0.61
   6   5   8    6.75    0.79
  -7   5  -8    2.46    0.37
   7   5   8    3.01    0.43
  -7   5  -8    1.92    0.25
   7   5   8    1.36    0.45
   7   5   8    1.98    0.20
  -8   5  -8    3.05    0.30
  -8   5  -8    3.68    0.41
   8   5   8    2.59    0.40
   8   5   8    3.17    0.56
   9   5   8    1.82    0.47
  -9   5  -8    2.02    0.24
  -9   5  -8    2.22    0.34
   9   5   8    2.61    0.36
 -10   5  -8    0.26    0.22
 -10   5  -8    0.95    0.28
  10   5   8    0.51    0.25
 -10   5  -8    0.01    0.13
  10   5   8    0.04    0.34
 -11   5  -8    3.87    0.40
  11   5   8    3.39    0.35
 -11   5  -8    2.69    0.32
 -11   5  -8    3.20    0.26
  11   5   8    2.24    0.44
  12   5   8    7.33    0.47
  12   5   8    4.95    0.55
 -12   5  -8    6.62    0.47
 -12   5  -8    6.53    0.40
 -12   5  -8    6.31    0.51
  13   5   8    1.12    0.25
 -13   5  -8    0.77    0.20
  13   5   8    1.07    0.30
 -13   5  -8    0.76    0.16
  13   5   8    1.15    0.18
 -13   5  -8    0.96    0.13
  13   6  -8    3.01    0.28
 -13   6   8    3.15    0.23
  13   6  -8    3.30    0.29
 -13   6   8    3.35    0.28
 -12   6   8    1.70    0.24
  12   6  -8    2.00    0.25
  12   6  -8    1.43    0.24
 -12   6   8    1.75    0.18
 -11   6   8    6.94    0.42
  11   6  -8    5.74    0.48
 -11   6   8    6.62    0.49
  11   6  -8    6.46    0.47
 -10   6   8    2.94    0.33
  10   6  -8    3.14    0.33
 -10   6   8    3.16    0.27
  10   6  -8    3.11    0.33
 -10   6   8    2.58    0.44
  -9   6   8    1.23    0.38
   9   6  -8    1.30    0.25
  -9   6   8    1.30    0.24
  -9   6   8    1.27    0.19
   9   6  -8    0.96    0.22
  -8   6   8   23.99    1.51
  -8   6   8   25.51    1.29
   8   6  -8   24.54    1.34
  -8   6   8   25.36    1.36
   8   6  -8   24.59    1.33
  -7   6   8    5.88    0.42
  -7   6   8    5.57    0.48
   7   6  -8    6.68    0.47
  -7   6   8    6.05    0.66
   7   6  -8    5.58    0.46
  -6   6   8   -0.18    0.32
   6   6  -8    0.33    0.18
  -6   6   8    0.19    0.14
   6   6  -8    0.51    0.20
  -6   6   8    0.23    0.20
  -5   6   8    0.10    0.34
   5   6  -8   -0.27    0.21
  -5   6   8    0.04    0.18
  -5   6   8    0.21    0.15
   5   6  -8    0.14    0.15
  -4   6   8   12.56    0.98
   4   6  -8   13.34    0.82
   4   6  -8   12.91    0.76
  -4   6   8   13.93    0.80
  -3   6   8    7.51    0.73
   3   6  -8    8.14    0.53
   3   6  -8    7.74    0.57
  -3   6   8    8.65    0.56
   2   6  -8    1.09    0.23
  -2   6   8    0.85    0.19
   2   6  -8    0.56    0.15
  -2   6   8    0.31    0.33
   1   6  -8   35.84    1.87
  -1   6   8   37.00    2.07
   1   6  -8   38.77    1.93
  -1   6   8   37.88    1.91
   0   6  -8    1.62    0.20
   0   6  -8    1.68    0.24
   0   6   8    1.67    0.22
   0   6   8    1.51    0.38
   1   6   8    6.44    0.64
  -1   6  -8    7.51    0.53
   1   6   8    7.72    0.48
  -2   6  -8    8.47    0.55
  -2   6  -8    8.37    0.64
   2   6   8    8.53    0.80
   2   6   8    7.89    0.50
   2   6   8    7.56    0.70
  -3   6  -8    4.60    0.45
   3   6   8    3.94    0.49
  -3   6  -8    4.19    0.37
   3   6   8    4.50    0.61
   3   6   8    4.34    0.32
   4   6   8    0.26    0.12
   4   6   8    0.37    0.30
  -4   6  -8    1.11    0.29
  -4   6  -8    0.10    0.16
   4   6   8    0.12    0.36
  -5   6  -8   35.28    1.81
   5   6   8   33.07    2.02
  -5   6  -8   37.39    1.89
   5   6   8   35.98    1.92
   6   6   8    5.57    0.66
   6   6   8    5.53    0.51
  -6   6  -8    6.17    0.52
  -6   6  -8    6.14    0.43
   7   6   8    0.26    0.33
  -7   6  -8    0.02    0.20
  -7   6  -8   -0.06    0.14
   7   6   8   -0.16    0.22
   8   6   8    4.09    0.52
  -8   6  -8    4.34    0.39
   8   6   8    4.44    0.42
  -8   6  -8    5.28    0.35
   9   6   8   -0.04    0.25
  -9   6  -8    0.13    0.11
  -9   6  -8    0.12    0.17
   9   6   8    0.20    0.18
 -10   6  -8   23.76    1.14
  10   6   8   23.26    1.19
 -10   6  -8   22.07    1.18
  10   6   8   20.79    1.26
  -8   7   8    2.70    0.24
   8   7  -8    2.58    0.24
  -7   7   8    0.10    0.12
   7   7  -8    0.06    0.11
   6   7  -8    2.68    0.22
  -6   7   8    2.97    0.25
   5   7  -8   10.72    0.58
  -5   7   8    9.17    0.71
  -5   7   8   11.14    0.60
  -4   7   8    0.64    0.14
  -4   7   8    0.72    0.27
  -3   7   8    7.82    0.46
  -3   7   8    6.70    0.60
  -2   7   8    1.93    0.19
  -2   7   8    2.10    0.34
  -1   7   8    0.07    0.22
  -1   7   8    0.27    0.11
   0   7   8    1.34    0.15
   0   7   8    1.42    0.29
   1   7   8   -0.11    0.21
  -1   7  -8    0.18    0.15
   2   7   8    0.68    0.23
  -2   7  -8   -0.06    0.12
   3   7   8    8.02    0.57
  -3   7  -8    8.93    0.50
  -4   7  -8    2.52    0.20
   4   7   8    2.24    0.27
   4   7   8    2.42    0.46
   5   7   8   -0.17    0.15
  -5   7  -8    0.14    0.10
  -5   7  -8   -0.21    0.22
   5   7   8    0.27    0.26
  21   0  -9   -0.14    0.19
 -21   0   9    0.04    0.24
  20   0  -9   -0.11    0.22
 -20   0   9    0.30    0.26
  19   0  -9    0.05    0.23
 -19   0   9    0.15    0.27
  18   0  -9    0.09    0.25
 -18   0   9    0.18    0.27
 -17   0   9   -0.12    0.26
  17   0  -9    0.03    0.24
 -16   0   9    0.31    0.27
  16   0  -9    0.17    0.22
 -15   0   9   -0.07    0.24
  15   0  -9    0.30    0.21
 -14   0   9    0.10    0.23
  14   0  -9    0.07    0.19
 -13   0   9   -0.05    0.20
  13   0  -9   -0.09    0.18
 -12   0   9    0.15    0.17
 -11   0   9   -0.05    0.14
 -10   0   9   -0.02    0.14
  -9   0   9    0.03    0.13
  -8   0   9    0.08    0.13
  -7   0   9    0.02    0.04
  -7   0   9    0.09    0.13
  -6   0   9    0.05    0.04
  -6   0   9   -0.01    0.12
  -5   0   9   -0.06    0.04
  -5   0   9    0.00    0.11
  -4   0   9    0.04    0.04
  -4   0   9    0.04    0.12
  -3   0   9   -0.39    0.05
  -3   0   9   -0.34    0.11
  -2   0   9    0.06    0.11
  -2   0   9    0.05    0.05
  -1   0   9   -0.04    0.11
  -1   0   9   -0.01    0.05
   0   0   9   -0.05    0.06
   0   0   9    0.12    0.11
   1   0   9    0.06    0.07
   2   0   9    0.08    0.07
   3   0   9   -0.03    0.08
   4   0   9   -0.08    0.09
   5   0   9    0.18    0.11
   6   0   9   -0.11    0.10
   7   0   9    0.10    0.13
   8   0   9    0.04    0.13
   9   0   9   -0.03    0.15
 -10   0  -9    0.47    0.17
  10   0   9    0.03    0.16
  11   0   9   -0.11    0.19
 -11   0  -9    0.00    0.17
  12   0   9   -0.02    0.21
 -12   0  -9   -0.11    0.17
 -13   0  -9   -0.08    0.20
  13   0   9    0.27    0.24
 -14   0  -9    0.28    0.22
  14   0   9   -0.25    0.23
 -15   0  -9    0.04    0.21
  15   0   9    0.13    0.25
  16   0   9    0.03    0.25
 -16   0  -9    0.10    0.21
 -17   0  -9   -0.15    0.18
  17   0   9    0.08    0.23
 -18   0  -9    0.03    0.16
  18   0   9   -0.28    0.19
 -21  -1   9    5.03    0.46
  21  -1  -9    5.06    0.40
 -21   1   9    5.90    0.51
  21   1  -9    5.39    0.41
  20  -1  -9    3.53    0.36
 -20  -1   9    4.22    0.45
  20   1  -9    3.49    0.37
 -20   1   9    2.77    0.42
  19  -1  -9   -0.07    0.23
 -19  -1   9    0.52    0.29
 -19   1   9    0.03    0.28
  19   1  -9    0.23    0.24
 -18  -1   9    6.97    0.64
  18  -1  -9    7.53    0.56
 -18   1   9    6.31    0.68
  18   1  -9    7.36    0.60
  17  -1  -9    0.87    0.25
 -17  -1   9    0.96    0.30
 -17   1   9    0.93    0.36
  17   1  -9    1.38    0.31
  16  -1  -9    0.07    0.21
 -16  -1   9    0.35    0.25
  16   1  -9    0.43    0.25
 -16   1   9    0.18    0.29
 -15  -1   9    4.07    0.47
  15  -1  -9    4.51    0.40
 -15   1   9    4.57    0.55
  15   1  -9    4.22    0.44
 -14  -1   9    0.20    0.21
  14  -1  -9    0.23    0.18
 -14   1   9    0.28    0.28
  14   1  -9    0.45    0.22
 -13  -1   9    0.97    0.25
  13  -1  -9    0.93    0.20
  13   1  -9    1.03    0.24
 -13   1   9    0.63    0.30
 -12  -1   9    0.88    0.21
  12  -1  -9    1.33    0.22
 -12   1   9    1.63    0.35
 -12   1   9    1.64    0.41
  12   1  -9    1.28    0.25
 -11  -1   9    4.27    0.36
 -11   1   9    4.92    0.48
 -10  -1   9    0.02    0.11
 -10   1   9   -0.13    0.16
  -9  -1   9   33.54    1.73
  -9  -1   9   33.23    1.66
  -9   1   9   35.52    1.80
  -8  -1   9   98.27    4.77
  -8  -1   9   99.28    4.71
  -8   1   9   95.76    4.83
  -7  -1   9   50.38    2.37
  -7  -1   9   47.99    2.42
  -7   1   9   48.33    2.48
  -6  -1   9    1.27    0.11
  -6  -1   9    1.24    0.15
  -6   1   9    0.95    0.20
  -5  -1   9    8.66    0.43
  -5  -1   9    7.68    0.46
  -5   1   9    8.31    0.43
  -5   1   9    7.86    0.53
  -4  -1   9    0.13    0.05
  -4  -1   9    0.00    0.08
  -4   1   9    0.07    0.15
  -4   1   9    0.19    0.06
  -3  -1   9   73.14    3.51
  -3   1   9   76.30    3.52
  -3   1   9   68.61    3.59
  -2  -1   9   49.51    2.36
  -2   1   9   49.87    2.37
  -2   1   9   46.77    2.45
  -1  -1   9   58.76    2.81
  -1   1   9   59.95    2.83
  -1   1   9   55.88    2.89
   0  -1   9    1.29    0.11
   0   1   9    1.11    0.20
   0   1   9    1.12    0.12
   1  -1   9   58.97    2.75
   1   1   9   58.42    2.77
   1   1   9   52.88    2.82
   2  -1   9    0.73    0.09
   2   1   9    0.51    0.17
   2   1   9    0.72    0.12
   3  -1   9  119.63    5.65
   3  -1   9  118.03    5.65
  -3  -1  -9  113.24    5.65
   3   1   9  118.47    5.67
   4  -1   9    7.53    0.40
   4  -1   9    7.18    0.41
  -4  -1  -9    7.02    0.40
   4   1   9    7.55    0.45
  -5  -1  -9    3.62    0.22
   5  -1   9    3.25    0.25
   5  -1   9    3.52    0.23
   5   1   9    3.47    0.29
   6  -1   9    0.68    0.12
   6  -1   9    0.49    0.10
   6   1   9    0.67    0.16
   7  -1   9   12.35    0.68
   7   1   9   12.86    0.73
   8  -1   9    3.76    0.37
   8   1   9    3.91    0.35
  -9  -1  -9    0.86    0.17
   9  -1   9    0.65    0.17
   9   1   9    0.47    0.21
   9   1   9    0.36    0.19
  -9   1  -9    0.80    0.21
  10  -1   9    0.19    0.16
 -10  -1  -9    0.12    0.14
  10   1   9    0.50    0.21
 -10   1  -9    0.13    0.18
 -11  -1  -9    0.43    0.17
  11  -1   9    0.66    0.20
 -11   1  -9    0.92    0.24
  11   1   9    0.55    0.24
  12  -1   9    0.06    0.18
 -12  -1  -9    0.16    0.17
 -12   1  -9    0.44    0.21
  12   1   9    0.04    0.23
 -13  -1  -9    9.47    0.64
  13  -1   9    9.05    0.66
 -13   1  -9    9.17    0.69
  13   1   9    9.84    0.72
 -14  -1  -9   18.45    1.05
  14  -1   9   17.21    1.06
 -14   1  -9   18.49    1.09
  14   1   9   18.70    1.12
  15  -1   9    0.19    0.23
 -15  -1  -9    0.14    0.20
  15   1   9    0.32    0.28
 -15   1  -9    0.11    0.23
  16  -1   9    1.04    0.27
 -16  -1  -9    1.31    0.25
  16   1   9    1.50    0.32
 -16   1  -9    1.59    0.30
  17  -1   9   -0.03    0.20
 -17  -1  -9   -0.20    0.17
 -17   1  -9    0.18    0.20
  17   1   9    0.26    0.25
 -18  -1  -9    3.86    0.32
 -18   1  -9    4.35    0.36
  18   1   9    3.79    0.36
 -20  -2   9   -0.04    0.21
  20  -2  -9    0.40    0.19
  20   2  -9   -0.29    0.18
 -20   2   9   -0.07    0.25
  19  -2  -9    0.20    0.21
 -19  -2   9    0.32    0.24
 -19   2   9    0.51    0.31
  19   2  -9    0.06    0.22
  18  -2  -9   20.92    1.12
 -18  -2   9   20.60    1.19
 -18   2   9   18.49    1.27
  18   2  -9   20.62    1.16
  17  -2  -9    0.04    0.19
 -17  -2   9    0.22    0.24
 -17   2   9   -0.24    0.30
  17   2  -9    0.26    0.25
 -16  -2   9    5.12    0.51
  16  -2  -9    5.57    0.44
  16   2  -9    4.94    0.49
 -16   2   9    5.25    0.62
 -15  -2   9    2.46    0.35
  15  -2  -9    1.97    0.26
 -15   2   9    2.82    0.49
  15   2  -9    1.61    0.34
 -14  -2   9    0.09    0.18
  14  -2  -9    0.42    0.16
 -14   2   9    0.30    0.31
  14   2  -9   -0.11    0.17
  14   2  -9    0.05    0.21
 -13  -2   9    5.17    0.47
  13  -2  -9    4.98    0.40
  13   2  -9    5.22    0.49
 -13   2   9    5.71    0.62
 -13   2   9    5.09    0.36
  13   2  -9    5.46    0.44
  12  -2  -9   45.59    2.33
 -12  -2   9   50.08    2.41
 -12   2   9   46.26    2.32
  12   2  -9   47.89    2.40
 -12   2   9   45.38    2.53
  12   2  -9   45.82    2.42
 -11  -2   9   30.02    1.50
 -11  -2   9   29.42    1.43
 -11   2   9   27.28    1.52
 -11   2   9   28.98    1.67
  11   2  -9   27.90    1.55
 -10  -2   9    5.60    0.33
 -10  -2   9    5.77    0.40
 -10   2   9    7.20    0.57
  -9  -2   9   53.65    2.72
  -9  -2   9   54.17    2.68
  -9   2   9   58.31    2.86
  -8  -2   9    0.50    0.08
  -8   2   9    0.66    0.22
  -7  -2   9  125.38    5.94
  -7   2   9  121.10    6.08
  -6  -2   9    2.59    0.17
  -6   2   9    2.10    0.30
  -5  -2   9   59.56    2.82
  -5   2   9   56.61    2.95
  -4  -2   9   18.72    0.92
  -4   2   9   18.27    1.06
  -3  -2   9    0.19    0.06
  -3   2   9    0.40    0.19
  -3   2   9    0.19    0.08
  -2  -2   9    0.72    0.08
  -2   2   9    0.49    0.20
  -2   2   9    1.08    0.14
  -1  -2   9   12.35    0.64
  -1   2   9   12.81    0.79
  -1   2   9   13.04    0.68
   0  -2   9  186.00    9.20
   0   2   9  189.31    9.32
   0   2   9  200.44    9.24
   1  -2   9    7.51    0.41
   1   2   9    8.04    0.47
   1   2   9    7.98    0.56
   2  -2   9   40.94    1.98
   2   2   9   40.98    2.03
   2   2   9   39.60    2.09
   3  -2   9   89.09    4.37
   3   2   9   92.12    4.42
   4  -2   9    0.88    0.11
  -4  -2  -9    0.92    0.13
   4  -2   9    0.90    0.13
   4   2   9    0.84    0.18
  -5  -2  -9   43.46    2.21
   5  -2   9   44.62    2.20
   5  -2   9   45.37    2.21
   5   2   9   46.80    2.26
  -6  -2  -9   32.50    1.61
   6  -2   9   32.62    1.60
   6   2   9   30.97    1.66
   7  -2   9   22.38    1.12
  -7  -2  -9   21.56    1.12
  -8  -2  -9   69.25    3.50
   8  -2   9   69.89    3.43
  -8   2  -9   70.76    3.54
   8   2   9   71.84    3.56
   9  -2   9   36.54    1.90
  -9  -2  -9   39.94    1.91
  -9   2  -9   39.62    1.99
  -9   2  -9   36.81    1.89
   9   2   9   38.75    1.98
  -9   2  -9   34.53    1.96
 -10  -2  -9    4.12    0.35
  10  -2   9    4.14    0.35
  10   2   9    4.02    0.42
 -10   2  -9    4.28    0.32
 -10   2  -9    3.82    0.43
 -11  -2  -9   12.88    0.75
  11  -2   9   12.82    0.76
 -11   2  -9   14.10    0.86
  11   2   9   13.12    0.87
 -11   2  -9   12.33    0.72
 -12  -2  -9   14.39    0.84
  12  -2   9   13.72    0.85
  12   2   9   15.93    0.96
 -12   2  -9   14.85    0.93
  13  -2   9    3.49    0.35
 -13  -2  -9    3.22    0.34
 -13   2  -9    3.54    0.42
  13   2   9    3.12    0.42
  14  -2   9    0.61    0.21
 -14  -2  -9    0.44    0.20
 -14   2  -9    0.37    0.25
  14   2   9    0.88    0.31
  15  -2   9    0.08    0.20
 -15  -2  -9    0.00    0.17
  15   2   9    0.27    0.26
 -15   2  -9    0.01    0.22
 -16  -2  -9    0.42    0.19
  16   2   9    0.38    0.27
 -16   2  -9    0.06    0.22
 -17   2  -9    1.10    0.25
  17   2   9    1.22    0.28
  19  -3  -9    9.64    0.56
 -19  -3   9    8.94    0.61
  19   3  -9    8.76    0.58
 -19   3   9    8.00    0.67
 -18  -3   9    1.73    0.29
  18  -3  -9    1.52    0.23
  18   3  -9    1.74    0.29
 -18   3   9    1.51    0.38
 -17  -3   9    0.32    0.22
  17  -3  -9   -0.01    0.17
  17   3  -9   -0.09    0.24
 -17   3   9    0.20    0.32
  16  -3  -9    0.24    0.17
 -16  -3   9    0.36    0.23
  16   3  -9   -0.17    0.23
  16   3  -9   -0.06    0.18
 -16   3   9    0.06    0.33
  16   3  -9   -0.39    0.22
  15  -3  -9   29.48    1.62
 -15  -3   9   33.85    1.70
  15   3  -9   33.14    1.73
  15   3  -9   31.60    1.71
 -15   3   9   30.55    1.88
  15   3  -9   33.75    1.69
 -15   3   9   29.98    1.60
  14  -3  -9    2.84    0.28
 -14  -3   9    2.67    0.33
 -14   3   9    2.48    0.50
  14   3  -9    2.57    0.36
 -14   3   9    2.63    0.25
  14   3  -9    2.39    0.33
  14   3  -9    2.87    0.39
  13  -3  -9    0.88    0.18
 -13  -3   9    0.83    0.30
 -13   3   9    0.53    0.38
  13   3  -9    0.83    0.27
 -13   3   9    0.72    0.16
  13   3  -9    1.33    0.26
  13   3  -9    0.37    0.25
 -12   3   9   17.44    1.12
 -12   3   9   19.96    1.05
  12   3  -9   21.58    1.15
  12   3  -9   21.06    1.17
  12   3  -9   17.94    1.15
 -12   3   9   20.56    1.34
  11   3  -9    7.94    0.58
  11   3  -9    8.32    0.61
 -11   3   9    7.52    0.48
 -11   3   9    7.61    0.76
 -11   3   9    6.64    0.57
  11   3  -9    7.81    0.61
  10   3  -9    6.16    0.50
 -10   3   9    5.55    0.39
  10   3  -9    5.10    0.46
  10   3  -9    5.69    0.49
 -10   3   9    5.86    0.50
 -10   3   9    5.04    0.63
  -9   3   9   21.52    1.14
  -9   3   9   20.21    1.22
   9   3  -9   21.82    1.23
   9   3  -9   23.29    1.23
  -9   3   9   22.06    1.37
   9   3  -9   22.41    1.23
  -8  -3   9   76.51    3.86
  -8   3   9   84.09    4.08
  -7  -3   9    8.73    0.47
  -7   3   9    8.39    0.68
  -6  -3   9    0.05    0.06
  -6   3   9   -0.07    0.21
  -5  -3   9   49.81    2.42
  -5   3   9   49.55    2.60
  -4  -3   9   37.75    1.87
  -4   3   9   39.20    2.05
  -3  -3   9   20.64    1.02
  -3   3   9   19.82    1.19
  -2  -3   9    3.19    0.20
  -2   3   9    3.31    0.39
  -1  -3   9   24.58    1.21
   0  -3   9   40.77    2.06
   0   3   9   44.68    2.25
   1  -3   9    0.34    0.07
   1   3   9    0.26    0.23
   2  -3   9   88.26    4.26
   3  -3   9    8.15    0.45
   3  -3   9    8.74    0.49
   4  -3   9    1.60    0.17
  -4  -3  -9    1.51    0.18
   5  -3   9   10.20    0.58
  -5  -3  -9   10.28    0.58
  -6  -3  -9   27.27    1.38
   6   3   9   23.64    1.58
  -6   3  -9   25.01    1.34
   6   3   9   26.47    1.31
   6   3   9   24.75    1.44
  -6   3  -9   24.63    1.41
  -6   3  -9   26.01    1.30
  -7   3  -9    2.18    0.37
  -7   3  -9    2.18    0.34
   7   3   9    2.02    0.34
   7   3   9    1.88    0.20
   7   3   9    2.36    0.50
  -7   3  -9    1.80    0.22
  -7   3  -9    2.18    0.19
   7   3   9    2.11    0.48
  -8   3  -9   16.48    0.88
  -8   3  -9   15.87    1.01
   8   3   9   16.02    1.04
   8   3   9   15.68    1.20
   8   3   9   17.62    1.03
  -8   3  -9   17.48    0.93
   8   3   9   17.29    0.90
  -8   3  -9   17.89    1.07
   9  -3   9   11.84    0.70
   9   3   9   12.70    0.81
  -9   3  -9   11.38    0.80
   9   3   9   12.42    0.85
  -9   3  -9   12.30    0.70
   9   3   9   10.58    0.98
  -9   3  -9   12.75    0.86
  10  -3   9    3.76    0.34
 -10  -3  -9    4.52    0.35
 -10   3  -9    3.81    0.43
 -10   3  -9    4.43    0.35
  10   3   9    4.31    0.44
  10   3   9    4.60    0.63
  10   3   9    5.26    0.50
 -10   3  -9    4.46    0.48
 -11  -3  -9    6.88    0.47
  11  -3   9    7.00    0.49
  11   3   9    7.03    0.55
 -11   3  -9    7.50    0.63
 -11   3  -9    6.50    0.45
  11   3   9    6.93    0.60
 -11   3  -9    7.04    0.57
  11   3   9    6.52    0.72
  12  -3   9    8.98    0.60
 -12  -3  -9    8.34    0.56
 -12   3  -9    8.14    0.69
 -12   3  -9    8.01    0.77
  12   3   9    9.72    0.60
  12   3   9    8.79    0.71
 -12   3  -9    9.21    0.53
 -13  -3  -9   51.59    2.66
  13   3   9   55.43    2.66
 -13   3  -9   52.58    2.75
  13   3   9   52.97    2.75
 -13   3  -9   53.15    2.62
 -14  -3  -9    0.24    0.16
 -14   3  -9    0.46    0.25
  14   3   9    1.02    0.29
 -14   3  -9    0.32    0.11
  14   3   9    0.60    0.18
  15   3   9    4.59    0.46
 -15   3  -9    4.46    0.43
 -16   3  -9   24.20    1.37
  16   3   9   27.64    1.40
 -18   4   9   13.99    0.91
 -17   4   9   -0.09    0.11
 -17   4   9    0.20    0.28
  17   4  -9    0.16    0.14
  17   4  -9    0.07    0.20
 -16   4   9    0.12    0.31
  16   4  -9   -0.11    0.20
  16   4  -9    0.01    0.22
  16   4  -9    0.19    0.18
 -16   4   9    0.38    0.12
 -15   4   9    5.34    0.47
  15   4  -9    6.53    0.53
  15   4  -9    6.84    0.50
 -15   4   9    5.77    0.40
 -15   4   9    5.96    0.68
  15   4  -9    7.55    0.56
  14   4  -9   16.95    0.98
 -14   4   9   14.45    0.90
  14   4  -9   15.18    0.94
 -14   4   9   14.33    0.81
 -14   4   9   13.39    1.12
  14   4  -9   15.71    0.91
  13   4  -9    3.21    0.37
 -13   4   9    1.83    0.31
 -13   4   9    2.37    0.25
 -13   4   9    2.76    0.54
  13   4  -9    2.48    0.36
  13   4  -9    2.51    0.38
 -12   4   9   30.62    1.46
 -12   4   9   23.92    1.72
  12   4  -9   28.66    1.56
  12   4  -9   30.64    1.56
  12   4  -9   24.20    1.56
 -12   4   9   27.64    1.54
 -11   4   9    3.06    0.37
  11   4  -9    3.27    0.41
 -11   4   9    2.87    0.29
  11   4  -9    3.84    0.42
  11   4  -9    2.68    0.38
 -11   4   9    2.39    0.52
  10   4  -9   15.70    0.98
 -10   4   9   15.02    0.87
 -10   4   9   15.13    0.96
  10   4  -9   16.81    0.98
  10   4  -9   17.59    1.01
 -10   4   9   14.32    1.15
   9   4  -9   24.23    1.38
  -9   4   9   24.40    1.36
  -9   4   9   24.09    1.27
  -9   4   9   23.19    1.54
   9   4  -9   24.93    1.36
   9   4  -9   24.75    1.37
   8   4  -9   47.67    2.43
   8   4  -9   48.60    2.42
   8   4  -9   45.89    2.42
  -8   4   9   47.80    2.35
  -8   4   9   44.15    2.57
  -8   4   9   46.63    2.42
   7   4  -9    4.89    0.45
   7   4  -9    5.26    0.45
  -7   4   9    3.93    0.55
   7   4  -9    4.99    0.46
  -7   4   9    4.69    0.37
  -7   4   9    4.60    0.44
  -6   4   9    1.21    0.18
   6   4  -9    1.10    0.23
   6   4  -9    1.29    0.24
   6   4  -9    0.79    0.21
  -6   4   9    0.95    0.34
  -6   4   9    1.14    0.23
  -5   4   9    0.49    0.33
  -5   4   9    0.73    0.16
   5   4  -9    0.39    0.17
  -5   4   9    0.17    0.16
   5   4  -9    0.51    0.19
   5   4  -9    0.69    0.21
   4   4  -9    0.35    0.18
   4   4  -9    0.55    0.18
  -4   4   9    0.79    0.19
   4   4  -9    0.41    0.19
  -4   4   9    0.36    0.14
  -4   4   9    0.81    0.32
  -3  -4   9    9.75    0.51
  -3   4   9    9.35    0.60
  -3   4   9    8.68    0.76
   3   4  -9    9.04    0.58
   3   4  -9    8.93    0.61
  -2  -4   9    0.95    0.11
  -2   4   9    1.17    0.21
   2   4  -9    0.88    0.21
   2   4  -9    0.74    0.17
  -2   4   9    1.15    0.34
  -1  -4   9    0.52    0.09
   1   4  -9    0.51    0.15
   1   4  -9    0.51    0.19
  -1   4   9   -0.05    0.28
  -1   4   9    0.47    0.16
   0  -4   9   22.97    1.18
   0   4   9   23.31    1.51
   0   4  -9   23.27    1.24
   0   4   9   24.05    1.25
   0   4  -9   24.93    1.29
   0   4  -9   22.99    1.44
   0   4   9   24.38    1.44
   1   4   9    0.81    0.18
  -1   4  -9    1.13    0.29
   1   4   9    0.85    0.37
  -1   4  -9    0.88    0.20
  -1   4  -9    0.86    0.16
   1   4   9    0.52    0.31
   2   4   9   62.10    3.14
   2   4   9   61.35    2.96
  -2   4  -9   59.39    2.95
  -2   4  -9   60.47    3.00
  -2   4  -9   59.92    3.06
   2   4   9   54.68    3.18
   3   4   9    8.25    0.73
  -3   4  -9    6.66    0.60
  -3   4  -9    8.34    0.54
   3   4   9    7.82    0.49
  -3   4  -9    7.79    0.47
   3   4   9    6.33    0.74
   4   4   9   12.09    0.85
   4   4   9   11.61    0.64
  -4   4  -9   10.81    0.62
  -4   4  -9   10.47    0.77
   4   4   9    9.46    0.93
  -4   4  -9   11.28    0.69
   5   4   9    6.24    0.73
   5   4   9    5.24    0.37
  -5   4  -9    4.82    0.34
  -5   4  -9    5.69    0.44
   5   4   9    5.63    0.55
  -5   4  -9    4.47    0.48
   6   4   9   32.91    1.59
  -6   4  -9   31.65    1.63
  -6   4  -9   31.66    1.72
   6   4   9   29.16    1.87
  -6   4  -9   30.10    1.57
   6   4   9   31.29    1.75
   7   4   9    0.17    0.26
  -7   4  -9    0.09    0.09
   7   4   9    0.19    0.38
  -7   4  -9   -0.12    0.14
   7   4   9    0.04    0.11
   8   4   9   61.71    2.95
  -8   4  -9   63.58    2.99
   8   4   9   58.44    3.25
  -8   4  -9   56.73    2.96
   8   4   9   65.45    3.10
  -8   4  -9   50.28    3.08
  -8   4  -9   62.55    3.08
  -9   4  -9   60.46    3.09
   9   4   9   54.11    3.22
   9   4   9   54.25    3.21
  -9   4  -9   60.91    2.97
  -9   4  -9   61.79    3.06
   9   4   9   63.74    3.06
 -10  -4  -9    1.56    0.21
  10   4   9    1.18    0.35
 -10   4  -9    1.40    0.31
 -10   4  -9    1.33    0.20
  10   4   9    1.50    0.46
 -10   4  -9    1.64    0.35
  10   4   9    1.51    0.30
 -11  -4  -9    0.51    0.16
  11   4   9    0.34    0.22
 -11   4  -9    0.63    0.15
  11   4   9    0.69    0.30
 -11   4  -9    0.52    0.29
 -11   4  -9    0.38    0.23
  11   4   9    0.55    0.38
  12   4   9    6.44    0.65
  12   4   9    6.37    0.49
 -12   4  -9    6.93    0.58
 -12   4  -9    6.62    0.42
 -12   4  -9    6.25    0.51
  12   4   9    7.92    0.60
  13   4   9    4.01    0.36
 -13   4  -9    5.13    0.31
 -13   4  -9    4.99    0.45
 -13   4  -9    3.84    0.35
  13   4   9    5.32    0.47
  13   4   9    3.37    0.45
 -14   4  -9   -0.07    0.19
  14   4   9    0.55    0.24
 -14   4  -9    0.32    0.10
  14   4   9    0.72    0.15
 -15   4  -9    1.14    0.21
  15   4   9    1.21    0.23
  16   5  -9    0.40    0.16
  16   5  -9    0.14    0.13
 -16   5   9    0.09    0.08
 -15   5   9    1.23    0.32
 -15   5   9    1.36    0.15
  15   5  -9    1.32    0.22
 -15   5   9    1.25    0.20
  15   5  -9    1.06    0.23
  14   5  -9    0.63    0.22
 -14   5   9    0.39    0.13
 -14   5   9    0.56    0.20
  14   5  -9    0.17    0.18
 -14   5   9    0.34    0.31
 -13   5   9    0.76    0.20
 -13   5   9    0.50    0.37
  13   5  -9    0.67    0.24
 -13   5   9    0.73    0.15
  13   5  -9    0.48    0.22
  12   5  -9    0.65    0.24
 -12   5   9    0.58    0.39
  12   5  -9    0.89    0.25
 -12   5   9    0.71    0.22
 -12   5   9    0.46    0.16
  11   5  -9    0.14    0.22
 -11   5   9    0.12    0.39
  11   5  -9    0.06    0.24
 -11   5   9    0.02    0.15
 -11   5   9    0.27    0.21
  11   5  -9   -0.05    0.20
 -10   5   9    2.06    0.24
 -10   5   9    2.23    0.51
  10   5  -9    1.78    0.34
  10   5  -9    2.81    0.34
 -10   5   9    1.88    0.31
  10   5  -9    1.63    0.31
  -9   5   9    6.62    0.46
   9   5  -9    7.60    0.57
  -9   5   9    6.26    0.54
   9   5  -9    6.46    0.54
  -9   5   9    6.31    0.74
   9   5  -9    6.74    0.58
  -8   5   9   18.10    1.05
   8   5  -9   17.82    1.07
   8   5  -9   17.03    1.03
   8   5  -9   18.33    1.04
  -8   5   9   17.56    0.96
  -8   5   9   16.74    1.25
  -7   5   9    0.52    0.17
   7   5  -9    0.43    0.23
   7   5  -9    0.68    0.23
  -7   5   9    0.41    0.22
   7   5  -9    0.52    0.21
  -7   5   9    0.11    0.33
   6   5  -9    7.92    0.62
  -6   5   9    9.69    0.63
   6   5  -9    8.55    0.59
   6   5  -9    8.33    0.59
  -6   5   9    7.08    0.77
  -6   5   9    7.97    0.52
  -5   5   9    2.63    0.33
   5   5  -9    2.51    0.33
  -5   5   9    2.47    0.25
   5   5  -9    2.57    0.30
  -5   5   9    2.35    0.47
  -4   5   9   50.71    2.98
  -4   5   9   58.27    2.85
   4   5  -9   57.43    2.82
   4   5  -9   55.70    2.85
  -4   5   9   57.33    2.78
  -3   5   9   39.25    1.94
   3   5  -9   36.15    1.90
  -3   5   9   35.72    2.09
   3   5  -9   37.03    1.94
   2   5  -9   11.25    0.73
   2   5  -9   11.54    0.68
  -2   5   9   10.11    0.88
  -2   5   9   11.90    0.71
   1   5  -9    5.72    0.49
   1   5  -9    5.87    0.42
  -1   5   9    5.39    0.64
  -1   5   9    5.89    0.45
   0   5  -9    9.13    0.66
   0   5   9    9.83    0.92
   0   5   9   10.84    0.65
   0   5  -9   11.14    0.63
   0   5  -9    9.68    0.74
   0   5   9   10.78    0.86
   1   5   9    0.23    0.16
   1   5   9    0.30    0.31
   1   5   9    0.41    0.40
  -1   5  -9    0.37    0.18
  -1   5  -9    0.51    0.28
  -1   5  -9    0.21    0.13
  -2   5  -9    0.78    0.21
  -2   5  -9    1.02    0.31
   2   5   9    1.13    0.45
  -2   5  -9    1.16    0.17
   2   5   9    0.82    0.18
   2   5   9    0.58    0.33
   3   5   9   11.14    0.86
  -3   5  -9   11.41    0.69
  -3   5  -9   10.42    0.61
  -3   5  -9   10.49    0.78
   3   5   9   10.82    0.64
   3   5   9   10.52    0.96
  -4   5  -9   14.42    0.84
  -4   5  -9   15.11    0.95
   4   5   9   14.51    0.79
   4   5   9   14.63    1.01
   4   5   9   12.94    1.11
  -4   5  -9   13.82    0.76
  -5   5  -9   -0.17    0.15
   5   5   9   -0.06    0.30
   5   5   9    0.05    0.12
   5   5   9    0.53    0.42
  -5   5  -9    0.06    0.25
  -6   5  -9   -0.05    0.15
   6   5   9   -0.19    0.36
  -6   5  -9   -0.01    0.22
   6   5   9    0.03    0.12
   6   5   9    0.00    0.30
   7   5   9    0.90    0.43
  -7   5  -9    0.39    0.18
   7   5   9    0.48    0.12
  -7   5  -9    0.63    0.26
   7   5   9    0.74    0.30
   8   5   9    8.94    0.90
   8   5   9   10.51    0.74
  -8   5  -9   10.14    0.61
  -8   5  -9    8.66    0.69
  -9   5  -9    5.00    0.45
   9   5   9    4.40    0.44
   9   5   9    3.93    0.58
  -9   5  -9    3.79    0.33
 -10   5  -9    1.21    0.19
  10   5   9    1.11    0.27
 -10   5  -9    1.22    0.25
  10   5   9    0.93    0.37
  11   5   9   -0.18    0.28
 -11   5  -9    0.02    0.12
 -11   5  -9    0.22    0.21
 -11   5  -9   -0.28    0.16
  11   5   9   -0.09    0.17
  12   5   9    0.47    0.26
 -12   5  -9    0.88    0.13
 -12   5  -9    0.72    0.18
 -12   5  -9    0.96    0.21
  12   5   9    1.05    0.19
  13   5   9    0.80    0.24
 -13   5  -9    1.59    0.14
 -13   5  -9    1.23    0.18
  13   5   9    1.66    0.18
  12   6  -9    0.92    0.19
  12   6  -9    1.06    0.19
 -12   6   9    1.13    0.14
 -12   6   9    0.72    0.18
 -11   6   9    7.03    0.52
 -11   6   9    6.81    0.63
 -11   6   9    8.58    0.46
  11   6  -9    8.28    0.53
  11   6  -9    7.76    0.51
 -10   6   9    2.66    0.46
  10   6  -9    3.97    0.35
 -10   6   9    3.52    0.35
  10   6  -9    4.05    0.36
 -10   6   9    3.97    0.30
  -9   6   9    0.26    0.13
   9   6  -9    0.37    0.18
  -9   6   9    0.35    0.35
  -9   6   9    0.07    0.18
   9   6  -9    0.05    0.17
  -8   6   9   18.46    1.21
  -8   6   9   18.21    0.95
  -8   6   9   17.58    1.02
   8   6  -9   17.45    1.00
   8   6  -9   18.25    1.00
   7   6  -9   15.60    0.89
  -7   6   9   15.66    0.91
  -7   6   9   15.42    1.10
   7   6  -9   15.37    0.89
  -7   6   9   15.65    0.84
  -6   6   9    0.78    0.16
   6   6  -9    0.27    0.22
  -6   6   9    0.38    0.20
  -6   6   9    0.31    0.35
   6   6  -9    0.53    0.18
   5   6  -9    0.45    0.22
  -5   6   9    0.68    0.15
   5   6  -9    0.87    0.19
  -5   6   9    0.81    0.37
  -5   6   9    0.96    0.22
   4   6  -9    9.82    0.60
  -4   6   9    9.67    0.62
  -4   6   9    9.44    0.83
   4   6  -9    9.56    0.65
   3   6  -9    0.11    0.13
  -3   6   9    0.30    0.34
   3   6  -9   -0.15    0.17
  -3   6   9   -0.12    0.15
   2   6  -9   13.33    0.81
  -2   6   9   13.03    0.98
   2   6  -9   13.00    0.75
  -2   6   9   14.16    0.79
  -1   6   9    0.35    0.33
  -1   6   9    0.47    0.17
   1   6  -9    0.71    0.21
   1   6  -9    0.51    0.14
   0   6   9    0.68    0.17
   0   6  -9    0.78    0.14
   0   6   9    0.44    0.34
   0   6  -9    0.67    0.19
  -1   6  -9    1.51    0.23
   1   6   9    1.27    0.20
   1   6   9    1.06    0.36
   1   6   9    1.01    0.40
  -1   6  -9    1.25    0.18
   2   6   9   17.62    1.12
  -2   6  -9   18.38    0.98
  -2   6  -9   16.24    1.04
   2   6   9   18.35    0.94
   2   6   9   16.25    1.21
  -3   6  -9    7.17    0.51
   3   6   9    7.76    0.67
   3   6   9    7.20    0.77
  -3   6  -9    6.93    0.58
   3   6   9    7.66    0.46
  -4   6  -9   10.80    0.74
   4   6   9   10.46    0.58
   4   6   9   10.16    0.90
  -4   6  -9   10.14    0.64
   4   6   9   10.77    0.77
   5   6   9   10.36    0.62
   5   6   9   11.57    0.93
   5   6   9   12.18    0.80
  -5   6  -9   12.26    0.78
  -5   6  -9   12.16    0.68
   6   6   9    2.67    0.37
  -6   6  -9    3.05    0.36
  -6   6  -9    3.22    0.28
   6   6   9    3.31    0.51
   7   6   9   -0.16    0.30
  -7   6  -9    0.10    0.20
  -7   6  -9   -0.01    0.13
   7   6   9   -0.07    0.23
  -8   6  -9    1.14    0.22
   8   6   9    1.22    0.33
   8   6   9    1.19    0.25
  -8   6  -9    1.15    0.16
   9   6   9    2.77    0.38
   9   6   9    2.75    0.29
  -9   6  -9    3.28    0.25
  -9   6  -9    2.88    0.29
  -7   7   9    6.70    0.40
   7   7  -9    6.10    0.38
   6   7  -9    2.17    0.19
  -6   7   9    2.18    0.21
  -6   7   9    1.61    0.29
  -5   7   9    2.06    0.20
   5   7  -9    1.93    0.18
  -5   7   9    1.87    0.31
  -4   7   9    1.75    0.31
   4   7  -9    1.54    0.16
  -4   7   9    1.56    0.18
  -3   7   9    2.01    0.19
  -3   7   9    1.40    0.30
  -2   7   9    0.62    0.13
  -2   7   9    0.55    0.26
  -1   7   9    5.88    0.36
  -1   7   9    5.78    0.51
   0   7  -9   23.40    1.16
   0   7   9   22.95    1.25
   0   7   9   21.74    1.13
  -1   7  -9    2.44    0.22
   1   7   9    2.16    0.31
   1   7   9    2.51    0.19
  -2   7  -9    1.04    0.16
   2   7   9    1.39    0.25
   3   7   9    0.41    0.20
  -3   7  -9    0.47    0.12
  -4   7  -9    0.30    0.11
   4   7   9    0.41    0.18
 -21   0  10    7.31    0.61
  21   0 -10    8.60    0.56
 -20   0  10    2.85    0.41
  20   0 -10    3.03    0.35
 -19   0  10    3.70    0.48
  19   0 -10    3.53    0.38
  18   0 -10   16.34    0.93
 -18   0  10   12.72    0.98
 -17   0  10    0.17    0.29
  17   0 -10    0.12    0.25
 -16   0  10   64.98    3.38
  16   0 -10   65.08    3.28
 -15   0  10   26.68    1.63
  15   0 -10   30.63    1.56
  14   0 -10   58.65    2.91
 -14   0  10   56.33    3.00
 -13   0  10    3.37    0.44
  13   0 -10    3.18    0.34
  12   0 -10   17.19    0.97
 -12   0  10   16.64    1.05
 -12   0  10   17.16    1.13
 -11   0  10   31.64    1.70
 -10   0  10    0.97    0.21
  -9   0  10   15.30    0.89
  -8   0  10  170.62    8.29
  -7   0  10   65.85    3.26
  -7   0  10   65.67    3.17
  -6   0  10   22.71    1.24
  -6   0  10   24.32    1.16
  -5   0  10   87.68    4.44
  -5   0  10   93.90    4.37
  -4   0  10   17.63    1.01
  -4   0  10   20.43    0.95
  -3   0  10  202.67    9.18
  -3   0  10  180.01    9.23
  -2   0  10  181.99    8.19
  -2   0  10  159.28    8.23
  -1   0  10  407.60   19.52
   0   0  10   22.71    1.12
   1   0  10   94.27    4.55
   2   0  10    1.30    0.14
   3   0  10   22.62    1.14
   4   0  10   45.37    2.23
   5   0  10   37.36    1.86
   6   0  10    0.26    0.13
   7   0  10   82.66    4.05
   8   0  10    4.74    0.38
   9   0  10   41.60    2.09
  -9   0 -10   41.18    2.09
   9   0  10   40.12    2.09
 -10   0 -10   18.73    1.04
  10   0  10   18.54    1.05
 -11   0 -10    2.01    0.28
  11   0  10    2.41    0.32
  12   0  10   44.26    2.29
 -12   0 -10   43.84    2.28
  13   0  10   22.07    1.26
 -13   0 -10   21.48    1.23
 -14   0 -10   13.33    0.85
  14   0  10   13.18    0.88
 -15   0 -10    0.56    0.23
  15   0  10   -0.22    0.24
  16   0  10   17.66    1.00
 -16   0 -10   15.81    0.97
 -17   0 -10    3.03    0.31
  17   0  10    2.40    0.31
 -21  -1  10    4.46    0.43
  21  -1 -10    4.47    0.37
  21   1 -10    4.70    0.38
 -21   1  10    4.95    0.47
  20  -1 -10    1.34    0.26
 -20  -1  10    0.94    0.29
  20   1 -10    1.06    0.26
 -20   1  10    1.42    0.33
 -19  -1  10    2.85    0.41
  19  -1 -10    2.92    0.35
 -19   1  10    2.59    0.44
  19   1 -10    3.15    0.37
 -18  -1  10    0.62    0.30
  18  -1 -10    0.87    0.27
 -18   1  10    0.37    0.32
  18   1 -10    0.09    0.24
  17  -1 -10    3.21    0.39
 -17  -1  10    5.07    0.53
  17   1 -10    4.05    0.43
 -17   1  10    3.82    0.53
  16  -1 -10    1.99    0.31
 -16  -1  10    3.22    0.43
 -16   1  10    2.08    0.42
  16   1 -10    2.70    0.36
  15  -1 -10   69.47    3.36
 -15  -1  10   65.74    3.43
  15   1 -10   67.43    3.39
 -15   1  10   65.77    3.51
 -14  -1  10    9.34    0.70
  14  -1 -10    9.19    0.62
 -14   1  10    8.75    0.77
  14   1 -10    9.59    0.67
 -13  -1  10    3.85    0.44
  13  -1 -10    3.82    0.35
  13   1 -10    3.39    0.38
 -13   1  10    2.97    0.47
 -12  -1  10    6.96    0.56
  12  -1 -10    6.39    0.48
 -12   1  10    7.41    0.69
  12   1 -10    6.68    0.53
 -11  -1  10   32.16    1.63
 -11   1  10   29.25    1.69
 -10  -1  10   20.94    1.18
 -10   1  10   23.40    1.26
  -9  -1  10    3.16    0.29
  -9  -1  10    2.32    0.17
  -9   1  10    3.07    0.36
  -8  -1  10    6.05    0.41
  -8  -1  10    6.15    0.33
  -8   1  10    5.93    0.47
  -7  -1  10    2.25    0.15
  -7  -1  10    2.24    0.22
  -7   1  10    2.21    0.28
  -6  -1  10   44.97    2.09
  -6  -1  10   41.12    2.14
  -6   1  10   42.85    2.20
  -5  -1  10   33.51    1.62
  -5   1  10   33.83    1.62
  -5   1  10   31.73    1.72
  -4  -1  10  173.60    8.07
  -4   1  10  173.52    8.08
  -4   1  10  156.95    8.16
  -3  -1  10   17.88    0.88
  -3   1  10   18.71    0.89
  -3   1  10   15.88    0.97
  -2  -1  10    0.18    0.06
  -2   1  10    0.40    0.08
  -2   1  10    0.14    0.15
  -1  -1  10  147.67    7.08
  -1   1  10  137.73    7.16
  -1   1  10  156.79    7.10
   0  -1  10   59.59    2.88
   0   1  10   56.93    2.96
   0   1  10   62.08    2.90
   1  -1  10    1.61    0.14
   1   1  10    1.82    0.17
   1   1  10    1.62    0.23
   2  -1  10    0.11    0.07
   2   1  10    0.16    0.14
   2   1  10    0.03    0.10
   3  -1  10   11.23    0.59
  -3  -1 -10   10.98    0.59
   3  -1  10   11.69    0.60
   3   1  10   11.29    0.62
   4  -1  10    1.46    0.15
   4  -1  10    1.60    0.15
   4   1  10    1.57    0.19
   5  -1  10   27.79    1.38
   5  -1  10   26.70    1.38
   5   1  10   28.57    1.42
   6  -1  10  161.98    7.58
   6   1  10  151.87    7.60
   7  -1  10    3.48    0.29
   7   1  10    3.70    0.33
  -8  -1 -10   36.40    1.83
   8  -1  10   34.02    1.83
   8   1  10   34.08    1.80
  -9  -1 -10   22.97    1.23
   9  -1  10   22.54    1.23
   9   1  10   22.21    1.27
  -9   1 -10   25.29    1.28
 -10  -1 -10    0.05    0.14
  10  -1  10    0.15    0.17
 -10   1 -10    0.27    0.19
  10   1  10    0.63    0.22
  11  -1  10    0.23    0.19
 -11  -1 -10    0.08    0.16
 -11   1 -10   -0.26    0.18
  11   1  10   -0.23    0.21
  12  -1  10   16.45    0.96
 -12  -1 -10   15.58    0.94
  12   1  10   15.80    1.00
 -12   1 -10   16.51    0.98
  13  -1  10    3.30    0.38
 -13  -1 -10    3.72    0.38
  13   1  10    4.18    0.44
 -13   1 -10    3.66    0.41
 -14  -1 -10    0.19    0.21
  14  -1  10    0.00    0.23
 -14   1 -10    0.01    0.21
  14   1  10   -0.02    0.27
 -15  -1 -10    5.47    0.46
  15  -1  10    4.20    0.44
  15   1  10    5.60    0.51
 -15   1 -10    6.33    0.51
  16  -1  10   -0.08    0.21
 -16  -1 -10   -0.01    0.18
 -16   1 -10    0.16    0.21
  16   1  10    0.21    0.25
 -17  -1 -10    5.94    0.44
  17  -1  10    5.95    0.46
  17   1  10    5.12    0.47
 -17   1 -10    6.11    0.47
  20  -2 -10    0.61    0.19
 -20  -2  10    0.43    0.22
  20   2 -10    0.48    0.22
 -20   2  10    0.29    0.27
 -19  -2  10    6.03    0.53
  19  -2 -10    6.23    0.49
  19   2 -10    6.07    0.49
 -19   2  10    6.28    0.62
 -18  -2  10    0.65    0.26
  18  -2 -10    0.21    0.20
  18   2 -10    0.35    0.25
 -18   2  10   -0.04    0.29
 -17  -2  10    1.00    0.29
  17  -2 -10    0.76    0.23
  17   2 -10    1.67    0.32
 -17   2  10    1.64    0.41
 -16  -2  10    4.82    0.49
  16  -2 -10    3.92    0.38
 -16   2  10    4.34    0.59
  16   2 -10    3.69    0.43
 -15  -2  10    8.65    0.65
  15  -2 -10    7.85    0.57
  15   2 -10    9.03    0.68
  15   2 -10    8.39    0.57
 -15   2  10    8.90    0.84
 -14  -2  10    2.19    0.32
  14  -2 -10    1.54    0.24
  14   2 -10    1.75    0.33
 -14   2  10    2.29    0.47
  14   2 -10    2.31    0.30
 -13  -2  10    1.32    0.26
  13  -2 -10    0.84    0.19
  13   2 -10    0.92    0.27
  13   2 -10    0.86    0.22
 -13   2  10    1.01    0.37
 -13   2  10    0.89    0.15
  12  -2 -10   13.51    0.78
  12   2 -10   14.83    0.83
 -12   2  10   13.71    0.75
 -12   2  10   13.57    1.00
  12   2 -10   13.40    0.87
  11   2 -10    4.43    0.39
  11   2 -10    4.53    0.43
 -11   2  10    3.47    0.50
 -11   2  10    2.97    0.27
 -10  -2  10   18.32    0.93
  10   2 -10   17.14    1.09
 -10   2  10   19.54    1.15
  -9  -2  10    1.03    0.11
  -9   2  10    0.82    0.25
  -8  -2  10   33.77    1.61
  -8   2  10   30.98    1.77
  -7  -2  10   81.46    3.86
  -7   2  10   78.00    4.01
  -6  -2  10   55.70    2.66
  -6   2  10   53.60    2.80
  -5  -2  10  101.38    4.81
  -5   2  10   98.05    4.95
  -4  -2  10  131.00    6.31
  -4   2  10  131.68    6.45
  -3  -2  10    0.68    0.08
  -3   2  10    0.58    0.21
  -2  -2  10    1.38    0.12
  -2   2  10    1.71    0.27
  -2   2  10    1.75    0.17
  -1  -2  10   11.56    0.62
  -1   2  10   14.21    0.68
  -1   2  10   11.65    0.77
   0  -2  10   20.20    1.05
   0   2  10   22.85    1.11
   0   2  10   21.36    1.20
   1  -2  10    3.74    0.23
   1   2  10    3.48    0.38
   1   2  10    3.69    0.30
   2  -2  10   10.48    0.55
   2   2  10    9.93    0.68
   2   2  10   11.47    0.62
   3  -2  10    6.91    0.38
   3  -2  10    6.53    0.40
   3   2  10    6.65    0.45
   4  -2  10   15.42    0.77
   4  -2  10   15.03    0.78
  -4  -2 -10   14.42    0.78
   4   2  10   14.80    0.84
   5  -2  10    0.04    0.08
  -5  -2 -10    0.07    0.07
   5  -2  10    0.10    0.09
   5   2  10   -0.20    0.13
   6  -2  10    4.71    0.30
  -6  -2 -10    4.33    0.29
   6   2  10    4.05    0.36
   7  -2  10    7.58    0.42
   7   2  10    6.66    0.43
  -7   2 -10    6.81    0.42
   8   2  10   10.45    0.92
   8   2  10   12.19    0.77
  -8   2 -10    9.65    0.75
  -8   2 -10   12.13    0.75
  -8   2 -10   12.44    0.77
   9  -2  10   19.99    1.09
  -9  -2 -10   21.23    1.09
  -9   2 -10   21.52    1.18
  -9   2 -10   17.90    1.15
   9   2  10   20.91    1.17
  10  -2  10   91.92    4.76
 -10  -2 -10  103.22    4.78
  10   2  10   97.97    4.83
 -10   2 -10   95.99    4.84
 -11  -2 -10    0.09    0.15
  11  -2  10    0.16    0.17
 -11   2 -10    0.02    0.22
  11   2  10   -0.09    0.23
 -12  -2 -10   12.98    0.77
  12  -2  10   12.53    0.78
  12   2  10   13.07    0.87
 -12   2 -10   13.03    0.85
 -13  -2 -10    9.67    0.60
  13  -2  10    8.53    0.61
 -13   2 -10    8.16    0.66
  13   2  10    8.11    0.67
  14  -2  10    0.12    0.19
 -14  -2 -10    0.03    0.18
 -14   2 -10    0.10    0.21
  14   2  10    0.24    0.26
  15  -2  10    1.86    0.26
 -15  -2 -10    1.49    0.24
 -15   2 -10    1.77    0.30
  15   2  10    1.92    0.33
 -16  -2 -10   14.37    0.86
 -16   2 -10   15.25    0.91
  16   2  10   17.06    0.95
 -17   2 -10   11.22    0.70
  17   2  10   12.32    0.74
  19  -3 -10    2.20    0.24
 -19  -3  10    2.17    0.29
  19   3 -10    2.59    0.28
 -19   3  10    2.38    0.38
 -18  -3  10    5.66    0.49
  18  -3 -10    6.35    0.46
 -18   3  10    6.04    0.61
  18   3 -10    6.27    0.49
  17  -3 -10    1.45    0.22
 -17  -3  10    1.12    0.26
  17   3 -10    1.23    0.30
  17   3 -10    1.51    0.21
 -17   3  10    0.87    0.37
 -16  -3  10    0.50    0.23
  16  -3 -10    0.70    0.20
  16   3 -10    1.02    0.28
  16   3 -10    0.67    0.20
 -16   3  10    0.41    0.36
 -15  -3  10    7.94    0.60
  15  -3 -10    7.28    0.54
  15   3 -10    8.19    0.62
 -15   3  10    8.40    0.49
  15   3 -10    9.10    0.67
  15   3 -10    8.64    0.58
 -15   3  10    7.52    0.80
  14  -3 -10    0.37    0.26
  14   3 -10    0.00    0.22
  14   3 -10    0.59    0.26
 -14   3  10    0.08    0.12
 -14   3  10    0.22    0.35
  14   3 -10   -0.02    0.19
  13   3 -10   -0.16    0.18
 -13   3  10   -0.10    0.11
 -13   3  10    0.09    0.34
  13   3 -10    0.02    0.23
  13   3 -10   -0.12    0.22
  12   3 -10    0.02    0.21
  12   3 -10   -0.03    0.20
 -12   3  10   -0.02    0.11
  12   3 -10    0.12    0.19
 -12   3  10    0.45    0.35
 -11   3  10    8.00    0.63
  11   3 -10    9.08    0.67
  11   3 -10    9.94    0.64
 -11   3  10    8.29    0.83
 -11   3  10    9.56    0.56
  11   3 -10   10.62    0.70
  10   3 -10    6.98    0.58
  10   3 -10    8.44    0.57
 -10   3  10    7.53    0.77
 -10   3  10    8.07    0.48
 -10   3  10    6.84    0.56
  10   3 -10    8.04    0.61
   9   3 -10    1.44    0.25
  -9   3  10    1.34    0.18
  -9   3  10    1.41    0.39
   9   3 -10    1.52    0.27
  -9   3  10    1.50    0.24
   9   3 -10    1.44    0.26
   8   3 -10    0.26    0.19
   8   3 -10    0.02    0.18
  -8   3  10   -0.27    0.25
  -8   3  10    0.05    0.11
   8   3 -10    0.22    0.17
  -7  -3  10   38.36    1.87
  -7   3  10   37.52    2.08
  -6  -3  10    3.74    0.23
  -6   3  10    3.25    0.43
  -5  -3  10   31.54    1.57
  -5   3  10   32.40    1.76
  -4  -3  10    6.40    0.36
  -4   3  10    6.50    0.56
  -3  -3  10    3.52    0.21
  -3   3  10    2.86    0.40
  -2  -3  10    8.01    0.43
  -2   3  10    8.52    0.65
  -1  -3  10    0.89    0.10
  -1   3  10    1.43    0.30
   0  -3  10    0.27    0.07
   0   3  10    0.65    0.25
   1  -3  10   12.57    0.67
   1   3  10   14.40    0.88
   2  -3  10    4.21    0.25
   2   3  10    3.60    0.43
   3  -3  10   45.14    2.18
   3  -3  10   42.50    2.14
  -4  -3 -10    8.25    0.50
   4  -3  10    8.71    0.50
  -5  -3 -10    2.85    0.35
  -5   3 -10    2.44    0.34
   5   3  10    2.94    0.25
  -5   3 -10    2.85    0.27
   5   3  10    2.86    0.50
  -5   3 -10    2.60    0.23
   5   3  10    2.49    0.39
  -6   3 -10    0.44    0.23
  -6   3 -10    0.39    0.15
   6   3  10    0.08    0.25
  -6   3 -10    0.33    0.11
   6   3  10    1.02    0.40
   6   3  10    0.26    0.12
  -7   3 -10    1.22    0.28
   7   3  10    0.25    0.39
  -7   3 -10    0.91    0.19
  -7   3 -10    0.68    0.29
   7   3  10    0.95    0.28
  -7   3 -10    0.63    0.12
   7   3  10    0.88    0.15
  -8   3 -10   11.18    0.61
  -8   3 -10   11.07    0.76
   8   3  10    9.69    0.94
  -8   3 -10   11.46    0.80
   8   3  10   11.11    0.62
   8   3  10   10.98    0.78
  -8   3 -10    9.79    0.64
   8   3  10   11.74    0.77
   9  -3  10    3.28    0.30
  -9  -3 -10    3.33    0.30
  -9   3 -10    4.00    0.45
   9   3  10    3.67    0.43
  -9   3 -10    3.17    0.39
  -9   3 -10    2.77    0.28
   9   3  10    2.40    0.53
   9   3  10    3.48    0.41
 -10  -3 -10    4.73    0.37
  10  -3  10    4.11    0.36
 -10   3 -10    5.02    0.50
  10   3  10    4.97    0.45
  10   3  10    4.93    0.50
  10   3  10    4.13    0.61
 -10   3 -10    5.21    0.47
 -10   3 -10    4.09    0.35
  11  -3  10    0.44    0.17
 -11  -3 -10    0.51    0.17
 -11   3 -10    0.41    0.25
 -11   3 -10    0.46    0.14
  11   3  10    0.28    0.35
 -11   3 -10    0.18    0.22
  11   3  10   -0.02    0.26
  11   3  10    0.35    0.21
 -12  -3 -10    0.48    0.16
  12  -3  10    0.31    0.19
 -12   3 -10    0.42    0.26
 -12   3 -10    0.44    0.13
  12   3  10    0.94    0.30
  12   3  10    0.61    0.21
  13  -3  10    0.32    0.23
 -13  -3 -10    0.15    0.17
 -13   3 -10    0.26    0.11
  13   3  10    0.15    0.26
 -13   3 -10    0.63    0.25
 -14  -3 -10   -0.18    0.15
 -14   3 -10   -0.12    0.20
  14   3  10    0.08    0.25
 -14   3 -10   -0.01    0.09
 -15   3 -10   -0.02    0.20
  15   3  10    0.26    0.24
 -16   3 -10    1.90    0.26
  16   3  10    2.56    0.30
  17   4 -10    0.20    0.18
 -17   4  10    0.37    0.29
 -17   4  10    0.31    0.10
  17   4 -10    0.52    0.15
  17   4 -10    0.70    0.23
 -16   4  10   -0.24    0.28
  16   4 -10    0.39    0.21
  16   4 -10    0.24    0.17
 -16   4  10    0.32    0.11
  16   4 -10    0.45    0.24
  15   4 -10    1.22    0.24
 -15   4  10    1.30    0.17
  15   4 -10    1.35    0.30
 -15   4  10    1.17    0.40
  15   4 -10    1.19    0.27
 -15   4  10    1.17    0.34
  14   4 -10    0.76    0.24
  14   4 -10    0.46    0.29
 -14   4  10    0.32    0.38
  14   4 -10    0.84    0.24
 -14   4  10    0.51    0.20
 -14   4  10    0.53    0.14
 -13   4  10    1.56    0.20
  13   4 -10    1.99    0.30
  13   4 -10    1.80    0.31
  13   4 -10    1.68    0.34
 -13   4  10    1.85    0.29
 -13   4  10    1.01    0.43
 -12   4  10    1.46    0.28
 -12   4  10    1.35    0.19
 -12   4  10    1.08    0.44
  12   4 -10    1.33    0.29
  12   4 -10    1.32    0.31
  12   4 -10    0.98    0.27
  11   4 -10    0.58    0.24
 -11   4  10    0.27    0.14
 -11   4  10   -0.25    0.34
  11   4 -10    0.48    0.23
 -11   4  10    0.81    0.23
  11   4 -10    0.31    0.26
 -10   4  10    4.26    0.62
  10   4 -10    4.37    0.43
  10   4 -10    4.07    0.42
 -10   4  10    3.78    0.42
  10   4 -10    4.00    0.45
 -10   4  10    4.65    0.35
  -9   4  10    0.43    0.15
   9   4 -10    0.02    0.21
  -9   4  10    0.58    0.35
   9   4 -10    0.47    0.22
  -9   4  10    0.37    0.21
   9   4 -10    0.24    0.19
  -8   4  10    0.21    0.32
  -8   4  10    0.43    0.14
   8   4 -10    0.43    0.21
  -8   4  10   -0.02    0.18
   8   4 -10    0.41    0.21
   8   4 -10    0.49    0.22
   7   4 -10   11.25    0.76
  -7   4  10   11.35    0.93
   7   4 -10   12.00    0.73
  -7   4  10   11.89    0.74
  -7   4  10   11.48    0.67
   7   4 -10   11.39    0.74
   6   4 -10    2.51    0.32
  -6   4  10    2.60    0.26
  -6   4  10    2.37    0.30
  -6   4  10    2.26    0.45
   6   4 -10    2.63    0.31
   6   4 -10    2.87    0.32
  -5   4  10   11.78    0.66
   5   4 -10   11.77    0.74
  -5   4  10   11.57    0.72
   5   4 -10   11.47    0.71
  -5   4  10   10.40    0.88
   5   4 -10   12.00    0.71
   4   4 -10   77.71    3.82
   4   4 -10   78.62    3.79
  -4   4  10   72.23    3.94
  -4   4  10   77.97    3.80
  -4   4  10   75.71    3.74
   3   4 -10    3.02    0.34
  -3   4  10    3.22    0.48
  -3   4  10    3.48    0.27
   3   4 -10    3.31    0.31
  -3   4  10    3.68    0.34
   2   4 -10    0.40    0.19
  -2   4  10    0.36    0.16
  -2   4  10    0.28    0.32
   2   4 -10    0.07    0.13
  -2   4  10   -0.21    0.27
   1   4 -10    5.96    0.41
   1   4 -10    6.63    0.56
   1   4 -10    5.81    0.48
  -1   4  10    6.03    0.63
  -1   4  10    6.57    0.73
  -1   4  10    5.60    0.44
   0   4  10   39.52    2.37
   0   4 -10   43.04    2.17
   0   4 -10   43.81    2.24
   0   4  10   40.68    2.13
   0   4 -10   42.75    2.12
   0   4  10   43.58    2.32
   1   4  10    1.98    0.23
  -1   4 -10    2.50    0.35
   1   4  10    1.98    0.47
  -1   4 -10    1.92    0.22
  -1   4 -10    2.58    0.30
   1   4  10    1.98    0.41
   2   4  10    1.05    0.35
  -2   4 -10    0.84    0.28
  -2   4 -10    1.05    0.17
   2   4  10    1.01    0.18
  -2   4 -10    0.94    0.20
   2   4  10    1.54    0.42
   3   4  10    0.65    0.39
  -3   4 -10    0.98    0.21
   3   4  10    0.55    0.32
  -3   4 -10    0.49    0.24
  -3   4 -10    0.76    0.15
   3   4  10    0.73    0.16
   4   4  10    0.07    0.27
  -4   4 -10    0.30    0.11
   4   4  10    0.09    0.13
  -4   4 -10    0.02    0.15
  -4   4 -10    0.19    0.25
   4   4  10   -0.22    0.33
  -5   4 -10   18.75    1.10
   5   4  10   18.15    0.96
   5   4  10   15.71    1.25
  -5   4 -10   17.50    0.94
   5   4  10   18.79    1.16
  -5   4 -10   18.45    1.01
  -6   4 -10    0.60    0.18
  -6   4 -10    0.47    0.25
   6   4  10    0.44    0.29
  -6   4 -10    0.63    0.13
   6   4  10    0.35    0.39
   6   4  10    0.57    0.14
   7   4  10    6.96    0.44
  -7   4 -10    6.99    0.50
   7   4  10    6.51    0.61
   7   4  10    7.17    0.81
  -7   4 -10    7.08    0.61
  -7   4 -10    7.21    0.43
  -8   4 -10    5.31    0.40
   8   4  10    4.73    0.50
   8   4  10    4.37    0.33
  -8   4 -10    5.25    0.52
   8   4  10    4.65    0.66
  -9  -4 -10    0.43    0.15
   9  -4  10    0.58    0.17
  -9   4 -10    0.80    0.17
   9   4  10    0.42    0.40
  -9   4 -10    0.64    0.26
   9   4  10    0.58    0.27
  -9   4 -10    0.78    0.30
 -10  -4 -10    7.35    0.48
 -10   4 -10    7.33    0.59
 -10   4 -10    7.54    0.48
 -10   4 -10    7.25    0.62
  10   4  10    6.92    0.57
  10   4  10    7.17    0.76
  10   4  10    7.84    0.64
 -11  -4 -10    0.40    0.15
  11   4  10   -0.03    0.34
  11   4  10    0.92    0.29
 -11   4 -10    0.50    0.14
 -11   4 -10    0.58    0.23
 -11   4 -10    0.32    0.26
  11   4  10    0.18    0.21
 -12  -4 -10   -0.14    0.14
 -12   4 -10    0.23    0.19
 -12   4 -10    0.02    0.22
  12   4  10    0.21    0.25
  12   4  10    0.22    0.30
  12   4  10    0.43    0.19
 -12   4 -10    0.15    0.11
 -13   4 -10    0.52    0.18
  13   4  10    0.34    0.31
  13   4  10    0.94    0.18
  13   4  10    0.87    0.27
 -13   4 -10    0.57    0.22
 -13   4 -10    0.62    0.12
 -14   4 -10    1.97    0.26
  14   4  10    2.12    0.28
  14   4  10    2.15    0.20
 -14   4 -10    2.01    0.16
  15   5 -10    3.64    0.32
 -15   5  10    3.47    0.29
  15   5 -10    3.96    0.32
 -15   5  10    4.33    0.45
 -15   5  10    3.61    0.25
  14   5 -10    1.37    0.22
  14   5 -10    0.99    0.23
 -14   5  10    0.84    0.33
 -14   5  10    0.84    0.19
 -14   5  10    1.28    0.16
  13   5 -10    0.16    0.24
 -13   5  10   -0.08    0.11
 -13   5  10    0.23    0.17
  13   5 -10    0.13    0.18
  13   5 -10    0.13    0.19
 -13   5  10    0.11    0.34
 -12   5  10   35.80    1.89
  12   5 -10   38.64    1.90
 -12   5  10   29.89    2.05
 -12   5  10   38.72    1.83
  12   5 -10   36.45    1.90
  12   5 -10   36.38    1.92
 -11   5  10    4.27    0.42
  11   5 -10    4.07    0.46
 -11   5  10    3.74    0.61
  11   5 -10    4.98    0.44
 -11   5  10    4.85    0.35
  11   5 -10    4.48    0.43
 -10   5  10   15.31    1.18
  10   5 -10   15.00    0.93
 -10   5  10   15.41    0.93
 -10   5  10   16.06    0.86
  10   5 -10   15.86    0.94
  10   5 -10   15.04    0.98
   9   5 -10    4.12    0.41
  -9   5  10    3.90    0.33
  -9   5  10    3.68    0.59
   9   5 -10    3.84    0.44
   9   5 -10    4.14    0.42
  -9   5  10    4.63    0.42
   8   5 -10    4.73    0.47
  -8   5  10    4.91    0.38
   8   5 -10    5.71    0.47
   8   5 -10    4.89    0.44
  -8   5  10    4.81    0.45
  -8   5  10    4.64    0.65
  -7   5  10   27.20    1.39
  -7   5  10   23.70    1.62
   7   5 -10   26.78    1.45
   7   5 -10   26.33    1.48
  -7   5  10   28.52    1.47
   7   5 -10   27.11    1.45
   6   5 -10   36.61    1.96
   6   5 -10   38.64    1.96
   6   5 -10   39.14    2.00
  -6   5  10   38.63    1.98
  -6   5  10   38.71    1.91
  -6   5  10   34.48    2.13
  -5   5  10   17.47    1.24
   5   5 -10   18.47    1.03
   5   5 -10   18.93    1.09
  -5   5  10   18.96    1.07
  -5   5  10   19.06    0.99
   5   5 -10   17.75    1.04
  -4   5  10   46.25    2.29
  -4   5  10   48.20    2.36
  -4   5  10   41.77    2.51
   4   5 -10   48.65    2.34
   4   5 -10   44.24    2.37
   3   5 -10    9.48    0.65
   3   5 -10    9.15    0.59
  -3   5  10    8.58    0.81
  -3   5  10    9.40    0.62
  -2   5  10   12.28    0.97
  -2   5  10   12.43    0.78
   2   5 -10   13.54    0.76
   2   5 -10   13.62    0.82
  -1   5  10    9.09    0.97
  -1   5  10   12.09    0.71
   1   5 -10   12.44    0.69
  -1   5  10   10.75    0.90
   1   5 -10   12.26    0.75
   0   5 -10   12.46    0.78
   0   5  10   11.29    1.03
   0   5  10   13.17    0.97
   0   5 -10   11.59    0.85
   0   5  10   12.83    0.74
   0   5 -10   12.67    0.71
  -1   5 -10    0.68    0.19
   1   5  10    0.07    0.38
   1   5  10    0.70    0.18
  -1   5 -10    0.60    0.14
  -1   5 -10    0.98    0.31
   1   5  10    0.69    0.35
   2   5  10   14.05    1.16
   2   5  10   16.35    1.07
  -2   5 -10   14.61    0.83
   2   5  10   16.24    0.85
  -2   5 -10   16.15    1.00
  -2   5 -10   13.96    0.89
  -3   5 -10    3.72    0.45
  -3   5 -10    4.27    0.31
  -3   5 -10    3.98    0.37
   3   5  10    4.28    0.54
   3   5  10    4.36    0.34
   3   5  10    4.11    0.64
  -4   5 -10    1.61    0.19
   4   5  10    2.14    0.22
  -4   5 -10    2.13    0.37
   4   5  10    2.15    0.53
   4   5  10    2.06    0.43
  -4   5 -10    1.75    0.26
  -5   5 -10    4.84    0.33
  -5   5 -10    4.57    0.50
   5   5  10    5.08    0.55
   5   5  10    4.28    0.65
   5   5  10    5.82    0.37
  -5   5 -10    5.06    0.42
   6   5  10   17.49    0.93
   6   5  10   15.56    1.23
   6   5  10   19.23    1.12
  -6   5 -10   17.97    1.07
  -6   5 -10   16.97    0.98
  -7   5 -10    1.09    0.28
   7   5  10    1.25    0.45
   7   5  10    1.04    0.33
  -7   5 -10    0.69    0.19
   7   5  10    1.12    0.16
  -8   5 -10    6.32    0.42
   8   5  10    4.94    0.64
   8   5  10    5.09    0.50
  -8   5 -10    5.27    0.50
  -9  -5 -10   14.29    0.80
   9   5  10   15.90    0.91
  -9   5 -10   14.95    0.90
   9   5  10   13.26    1.04
  -9   5 -10   15.23    0.82
  10   5  10    1.84    0.41
 -10   5 -10    1.93    0.28
  10   5  10    2.23    0.30
 -10   5 -10    2.33    0.22
 -11   5 -10    0.03    0.16
  11   5  10   -0.19    0.15
 -11   5 -10    0.05    0.10
  11   5  10   -0.43    0.23
  12   5  10    1.45    0.29
 -12   5 -10    2.73    0.20
 -12   5 -10    1.97    0.23
  12   5  10    2.68    0.24
 -12   6  10   -0.04    0.12
 -12   6  10   -0.02    0.09
 -12   6  10    0.00    0.24
  12   6 -10   -0.08    0.12
  12   6 -10    0.05    0.14
  11   6 -10   14.44    0.76
  11   6 -10   12.75    0.74
 -11   6  10   13.87    0.71
 -11   6  10   13.48    0.76
 -11   6  10   11.29    0.88
 -10   6  10    0.93    0.20
 -10   6  10    1.62    0.17
  10   6 -10    1.82    0.23
 -10   6  10    0.74    0.33
  10   6 -10    2.26    0.25
   9   6 -10    3.43    0.32
  -9   6  10    2.69    0.47
  -9   6  10    2.88    0.31
   9   6 -10    3.75    0.32
  -9   6  10    2.99    0.25
  -8   6  10   20.56    1.03
  -8   6  10   19.75    1.10
  -8   6  10   20.30    1.28
   8   6 -10   20.95    1.09
   8   6 -10   18.57    1.11
   8   6 -10   19.30    1.07
  -7   6  10    1.00    0.16
   7   6 -10    1.32    0.26
   7   6 -10    0.88    0.20
   7   6 -10    0.97    0.20
  -7   6  10    1.11    0.40
  -7   6  10    1.08    0.22
   6   6 -10    0.02    0.20
  -6   6  10    0.22    0.13
   6   6 -10    0.64    0.17
  -6   6  10    0.24    0.17
  -6   6  10    0.20    0.34
   5   6 -10   35.24    1.84
   5   6 -10   36.42    1.89
  -5   6  10   36.49    1.87
  -5   6  10   37.09    2.04
  -4   6  10    0.05    0.33
  -4   6  10    0.32    0.17
   4   6 -10    0.19    0.19
   4   6 -10    0.56    0.16
  -3   6  10    0.11    0.31
  -3   6  10    0.08    0.16
   3   6 -10    0.33    0.14
   3   6 -10    0.37    0.20
  -2   6  10   11.29    0.88
   2   6 -10   11.05    0.64
   2   6 -10   11.32    0.71
  -2   6  10   11.62    0.68
  -1   6  10    6.94    0.66
  -1   6  10    7.43    0.48
   1   6 -10    7.08    0.52
   1   6 -10    6.61    0.44
   0   6  10    0.93    0.17
   0   6 -10    0.69    0.19
   0   6 -10    0.97    0.15
   0   6  10    0.33    0.32
   1   6  10    6.02    0.69
   1   6  10    6.84    0.43
   1   6  10    6.68    0.64
  -1   6 -10    6.33    0.40
  -1   6 -10    6.72    0.49
  -2   6 -10   21.48    1.29
   2   6  10   22.49    1.18
   2   6  10   23.34    1.36
   2   6  10   21.60    1.44
  -2   6 -10   23.13    1.23
  -2   6 -10   25.18    1.24
   3   6  10    0.19    0.12
  -3   6 -10    0.17    0.16
   3   6  10    0.25    0.35
  -3   6 -10   -0.28    0.22
   3   6  10    0.74    0.30
   4   6  10    0.27    0.36
   4   6  10    0.18    0.11
   4   6  10    0.12    0.27
  -4   6 -10    0.50    0.17
  -4   6 -10    0.38    0.25
  -5   6 -10    5.43    0.39
   5   6  10    4.84    0.32
  -5   6 -10    4.94    0.44
   5   6  10    5.29    0.50
   5   6  10    5.14    0.61
   6   6  10    4.54    0.55
   6   6  10    3.98    0.27
  -6   6 -10    4.46    0.34
  -6   6 -10    4.42    0.41
   6   6  10    4.04    0.42
   7   6  10    0.46    0.32
   7   6  10    0.17    0.21
  -7   6 -10    0.52    0.14
  -7   6 -10    0.42    0.19
   8   6  10    4.49    0.49
  -8   6 -10    5.15    0.34
   8   6  10    5.45    0.42
  -8   6 -10    4.79    0.40
  -9   6 -10    4.39    0.34
   9   6  10    3.30    0.39
  -9   6 -10    4.47    0.28
   9   6  10    3.87    0.33
  -6   7  10    1.43    0.16
   6   7 -10    1.31    0.16
  -5   7  10    6.17    0.51
  -5   7  10    5.89    0.36
   5   7 -10    5.23    0.34
   4   7 -10    1.23    0.13
  -4   7  10    1.16    0.15
  -4   7  10    0.92    0.26
  -3   7  10   -0.08    0.22
  -3   7  10    0.01    0.10
  -2   7  10   -0.02    0.22
  -2   7  10    0.14    0.09
   2   7 -10    0.25    0.15
  -1   7  10   14.21    0.74
   0   7  10    3.06    0.22
   0   7  10    3.33    0.35
   0   7 -10    3.04    0.25
  -1   7 -10    5.85    0.36
   1   7  10    5.89    0.46
   1   7  10    5.24    0.32
  -2   7 -10    0.32    0.12
   2   7  10    0.33    0.19
  21   0 -11    0.35    0.20
 -21   0  11   -0.10    0.22
 -20   0  11    0.15    0.25
  20   0 -11    0.12    0.22
  19   0 -11   -0.14    0.23
 -19   0  11   -0.32    0.25
  18   0 -11   -0.45    0.21
 -18   0  11   -0.34    0.25
 -17   0  11    0.29    0.28
  17   0 -11    0.10    0.24
  16   0 -11    0.10    0.23
 -16   0  11   -0.05    0.26
 -15   0  11   -0.31    0.23
  15   0 -11    0.06    0.22
 -14   0  11    0.16    0.25
  14   0 -11    0.18    0.21
  13   0 -11   -0.18    0.18
 -13   0  11   -0.09    0.22
 -12   0  11   -0.06    0.20
  12   0 -11   -0.30    0.17
 -11   0  11    0.00    0.17
 -10   0  11    0.06    0.15
  -9   0  11   -0.19    0.13
  -8   0  11   -0.10    0.13
  -7   0  11   -0.22    0.11
  -7   0  11    0.06    0.05
  -6   0  11    0.22    0.13
  -6   0  11    0.07    0.05
  -5   0  11   -0.05    0.05
  -5   0  11   -0.10    0.11
  -4   0  11    0.04    0.12
  -4   0  11   -0.02    0.05
  -3   0  11    0.01    0.05
  -2   0  11   -0.09    0.05
  -1   0  11   -0.08    0.06
   0   0  11    0.05    0.07
   1   0  11    0.06    0.08
   2   0  11   -0.08    0.07
   3   0  11    0.12    0.10
   4   0  11   -0.06    0.10
   5   0  11    0.09    0.11
   6   0  11    0.38    0.14
   7   0  11   -0.23    0.13
   8   0  11   -0.18    0.14
   8   0  11    0.16    0.19
  -8   0 -11    0.14    0.15
  -9   0 -11    0.14    0.15
   9   0  11   -0.05    0.17
 -10   0 -11   -0.24    0.15
  10   0  11    0.28    0.20
 -11   0 -11    0.08    0.19
  11   0  11    0.25    0.22
  12   0  11   -0.09    0.21
 -12   0 -11    0.10    0.20
  13   0  11   -0.21    0.24
 -13   0 -11    0.22    0.21
 -14   0 -11   -0.08    0.20
  14   0  11   -0.07    0.25
  15   0  11   -0.15    0.23
 -15   0 -11    0.11    0.21
 -16   0 -11    0.03    0.19
  16   0  11   -0.05    0.23
 -17   0 -11   -0.07    0.16
  17   0  11    0.13    0.19
  20  -1 -11    4.55    0.39
 -20  -1  11    3.97    0.45
  20   1 -11    4.73    0.41
 -20   1  11    5.09    0.52
  19  -1 -11    2.56    0.32
 -19  -1  11    2.44    0.38
 -19   1  11    2.31    0.41
  19   1 -11    2.57    0.34
 -18  -1  11    0.61    0.29
  18  -1 -11    0.58    0.26
  18   1 -11    0.67    0.27
 -18   1  11    0.33    0.32
  17  -1 -11   30.32    1.60
 -17  -1  11   28.74    1.67
  17   1 -11   31.56    1.64
 -17   1  11   28.44    1.73
 -16  -1  11   20.39    1.25
  16  -1 -11   20.98    1.18
  16   1 -11   20.32    1.22
 -16   1  11   22.23    1.35
 -15  -1  11    3.22    0.44
  15  -1 -11    3.94    0.39
  15   1 -11    4.14    0.43
 -15   1  11    3.28    0.51
  14  -1 -11   39.48    2.00
 -14  -1  11   37.28    2.07
 -14   1  11   37.85    2.16
  14   1 -11   40.67    2.05
 -13  -1  11    0.17    0.22
  13  -1 -11    0.19    0.17
  13   1 -11    0.09    0.20
 -13   1  11    0.40    0.29
  12  -1 -11    4.03    0.38
 -12  -1  11    4.67    0.47
  12   1 -11    5.43    0.47
 -12   1  11    4.42    0.53
  12   1 -11    4.25    0.36
 -11  -1  11   25.91    1.39
 -11   1  11   26.19    1.50
  11   1 -11   23.13    1.41
 -11   1  11   31.56    1.69
  11   1 -11   24.91    1.39
 -10  -1  11    4.15    0.37
 -10   1  11    3.72    0.41
  -9  -1  11   30.20    1.46
  -9  -1  11   29.30    1.55
  -9   1  11   29.18    1.61
  -8  -1  11    0.43    0.07
  -8   1  11    0.58    0.19
  -7  -1  11   22.89    1.09
  -7   1  11   20.80    1.22
  -6  -1  11   10.70    0.53
  -6   1  11    9.64    0.66
  -5  -1  11   47.76    2.29
  -5   1  11   43.51    2.39
  -5   1  11   49.99    2.32
  -4  -1  11   71.23    3.36
  -4   1  11   71.52    3.36
  -4   1  11   65.06    3.45
  -3  -1  11    3.29    0.20
  -3   1  11    2.77    0.32
  -3   1  11    2.98    0.21
  -2  -1  11   23.23    1.14
  -2   1  11   24.73    1.16
  -2   1  11   20.79    1.23
  -1  -1  11   16.51    0.81
  -1   1  11   14.86    0.90
  -1   1  11   16.63    0.83
   0  -1  11   -0.01    0.06
   0   1  11   -0.09    0.14
   0   1  11    0.05    0.08
   1  -1  11   66.73    3.20
   1   1  11   68.22    3.22
   1   1  11   62.73    3.31
   2  -1  11    0.13    0.08
   2   1  11    0.10    0.10
   3  -1  11    7.92    0.44
   3  -1  11    7.89    0.43
   3   1  11    7.57    0.47
   4  -1  11    2.33    0.20
   4   1  11    2.08    0.23
   5  -1  11   37.37    1.84
   5   1  11   36.32    1.86
   6  -1  11    7.91    0.47
   6   1  11    7.24    0.50
  -7  -1 -11    0.24    0.14
   7  -1  11    0.26    0.17
   7  -1  11    0.52    0.14
   7   1  11    0.43    0.18
  -8  -1 -11    8.52    0.55
   8  -1  11    9.05    0.57
  -8   1 -11    9.08    0.60
   8   1  11    9.92    0.62
   9  -1  11   33.20    1.66
  -9  -1 -11   32.32    1.65
   9   1  11   31.79    1.68
  -9   1 -11   29.76    1.67
  10  -1  11    1.51    0.25
 -10  -1 -11    1.75    0.24
 -10   1 -11    1.85    0.28
  10   1  11    1.61    0.28
  11  -1  11    8.78    0.59
 -11  -1 -11    7.90    0.55
  11   1  11    8.15    0.64
 -11   1 -11    6.80    0.58
 -12  -1 -11   21.46    1.17
  12  -1  11   21.25    1.18
  12   1  11   20.13    1.21
 -12   1 -11   19.82    1.18
  13  -1  11    1.99    0.31
 -13  -1 -11    2.26    0.31
  13   1  11    2.39    0.36
 -13   1 -11    2.05    0.32
  14  -1  11    2.24    0.33
 -14  -1 -11    2.72    0.33
  14   1  11    1.93    0.35
 -14   1 -11    1.86    0.31
  15  -1  11   12.21    0.78
 -15  -1 -11   12.53    0.77
  15   1  11   13.26    0.84
 -15   1 -11   11.55    0.79
  16  -1  11    4.25    0.38
 -16  -1 -11    3.72    0.37
 -16   1 -11    5.06    0.42
  16   1  11    4.16    0.41
 -17  -1 -11    0.28    0.16
  17  -1  11    0.07    0.18
  17   1  11    0.81    0.23
 -17   1 -11    0.42    0.18
  20  -2 -11    0.24    0.17
 -20  -2  11    0.03    0.19
  20   2 -11    0.16    0.20
 -20   2  11    0.24    0.26
  19  -2 -11   -0.02    0.18
 -19  -2  11    0.45    0.24
  19   2 -11   -0.34    0.21
 -19   2  11   -0.01    0.29
  18  -2 -11   23.92    1.23
 -18  -2  11   20.67    1.28
 -18   2  11   23.64    1.40
  18   2 -11   23.08    1.27
 -17  -2  11    0.52    0.26
  17  -2 -11    0.66    0.22
 -17   2  11    0.74    0.35
  17   2 -11    0.46    0.26
 -16  -2  11   -0.19    0.19
  16  -2 -11   -0.23    0.18
  16   2 -11   -0.19    0.24
 -16   2  11    0.04    0.32
 -15  -2  11   20.90    1.25
  15  -2 -11   22.35    1.19
  15   2 -11   21.54    1.27
 -15   2  11   21.67    1.41
  15   2 -11   22.22    1.18
  14  -2 -11   -0.28    0.15
 -14  -2  11   -0.13    0.19
  14   2 -11    0.04    0.22
 -14   2  11   -0.07    0.13
  14   2 -11    0.17    0.17
 -14   2  11   -0.20    0.31
  13  -2 -11    0.50    0.18
 -13   2  11    0.29    0.11
  13   2 -11    0.54    0.24
  13   2 -11    0.20    0.17
 -13   2  11   -0.02    0.29
  12   2 -11    0.59    0.20
 -12   2  11    0.97    0.35
  12   2 -11    0.63    0.24
 -12   2  11    0.63    0.13
  11   2 -11    0.25    0.20
  11   2 -11    0.51    0.19
 -11   2  11    0.34    0.11
 -11   2  11    0.51    0.30
 -10  -2  11    1.84    0.16
 -10   2  11    2.34    0.43
  10   2 -11    2.49    0.31
 -10   2  11    2.04    0.20
  10   2 -11    2.06    0.27
  -9  -2  11    1.43    0.13
  -9   2  11    1.87    0.34
  -8  -2  11   50.64    2.51
  -8   2  11   53.00    2.70
  -7  -2  11    2.52    0.18
  -7   2  11    2.95    0.37
  -6  -2  11   16.84    0.85
  -6   2  11   17.11    1.02
  -5  -2  11   23.15    1.13
  -5   2  11   22.13    1.29
  -4  -2  11  116.65    5.53
  -4   2  11  112.92    5.68
  -3  -2  11    5.59    0.31
  -3   2  11    5.12    0.48
  -2  -2  11    0.16    0.06
  -2   2  11   -0.01    0.10
  -2   2  11    0.07    0.18
  -1  -2  11    1.82    0.15
  -1   2  11    1.99    0.30
  -1   2  11    2.65    0.23
   0  -2  11    9.49    0.51
   0   2  11   10.02    0.57
   0   2  11    9.73    0.67
   1  -2  11    0.70    0.09
   1   2  11    0.59    0.21
   1   2  11    0.59    0.15
   2  -2  11   88.74    4.30
   2   2  11   88.93    4.42
   2   2  11   89.44    4.36
   3  -2  11   15.15    0.79
   3  -2  11   15.61    0.80
  -3  -2 -11   14.82    0.80
   3   2  11   15.42    0.85
   4  -2  11    1.61    0.17
  -4  -2 -11    1.51    0.16
   4  -2  11    1.25    0.15
   4   2  11    1.40    0.21
   5  -2  11    3.85    0.27
   5  -2  11    3.95    0.28
   5   2  11    4.01    0.36
   6  -2  11   10.97    0.60
   6   2  11   10.83    0.61
  -6   2 -11   11.64    0.75
  -6   2 -11   10.58    0.60
  -7   2 -11    3.73    0.41
   7   2  11    3.55    0.53
   7   2  11    4.40    0.42
  -7   2 -11    4.24    0.30
  -7   2 -11    4.44    0.43
   7   2  11    4.34    0.31
  -8  -2 -11   15.44    0.81
   8   2  11   12.43    1.03
   8   2  11   14.79    0.89
  -8   2 -11   14.54    0.89
  -8   2 -11   13.11    0.87
  -9  -2 -11   14.47    0.80
   9  -2  11   14.77    0.81
   9   2  11   14.26    0.89
  -9   2 -11   12.22    0.86
  -9   2 -11   14.07    0.89
 -10  -2 -11    2.05    0.25
  10  -2  11    2.44    0.28
  10   2  11    2.29    0.34
 -10   2 -11    2.19    0.33
  11  -2  11    1.80    0.26
 -11  -2 -11    1.70    0.24
 -11   2 -11    1.74    0.30
  11   2  11    1.43    0.31
 -12  -2 -11    8.21    0.56
  12  -2  11    8.16    0.58
 -12   2 -11    7.67    0.63
  12   2  11    7.90    0.64
 -13  -2 -11   10.16    0.60
  13  -2  11    7.67    0.59
 -13   2 -11    8.03    0.63
  13   2  11    7.93    0.65
  14  -2  11    5.75    0.47
 -14  -2 -11    6.38    0.47
  14   2  11    6.20    0.54
 -14   2 -11    5.77    0.51
  15  -2  11    2.82    0.32
 -15  -2 -11    3.34    0.32
 -15   2 -11    3.49    0.37
  15   2  11    3.09    0.38
  16  -2  11    8.31    0.58
 -16  -2 -11    9.02    0.57
 -16   2 -11   10.18    0.62
  16   2  11    9.98    0.65
  19  -3 -11    0.19    0.20
  19   3 -11    0.32    0.19
 -19   3  11    0.07    0.25
 -18  -3  11    4.44    0.46
  18  -3 -11    4.12    0.35
  18   3 -11    5.61    0.44
 -18   3  11    4.68    0.54
  17  -3 -11    6.77    0.49
 -17   3  11    6.91    0.70
  17   3 -11    8.99    0.61
  17   3 -11    6.79    0.45
  16  -3 -11    0.90    0.21
 -16   3  11    0.45    0.37
  16   3 -11    0.99    0.20
 -16   3  11    0.73    0.15
  16   3 -11    0.94    0.29
  15   3 -11    1.92    0.37
  15   3 -11    2.26    0.44
 -15   3  11    1.93    0.48
 -15   3  11    2.35    0.21
  15   3 -11    2.20    0.29
 -14   3  11   20.54    1.06
  14   3 -11   21.48    1.22
  14   3 -11   19.48    1.14
 -14   3  11   18.57    1.35
  14   3 -11   21.07    1.14
  13   3 -11   18.07    1.12
  13   3 -11   21.83    1.13
 -13   3  11   17.94    1.33
  13   3 -11   19.89    1.19
 -13   3  11   20.26    1.04
 -12   3  11    1.74    0.20
  12   3 -11    2.06    0.29
  12   3 -11    1.81    0.34
 -12   3  11    1.34    0.41
  12   3 -11    1.50    0.28
  11   3 -11   37.26    1.87
 -11   3  11   33.18    2.03
  11   3 -11   34.21    1.86
  11   3 -11   36.84    1.91
 -11   3  11   35.38    1.79
 -10   3  11   18.37    1.22
 -10   3  11   16.63    1.22
 -10   3  11   18.72    0.98
  10   3 -11   18.32    1.06
  10   3 -11   19.20    1.05
  10   3 -11   18.49    1.09
  -9   3  11   36.87    1.82
   9   3 -11   38.90    1.93
  -9   3  11   35.71    2.06
   9   3 -11   37.34    1.89
   9   3 -11   34.94    1.88
  -9   3  11   33.62    1.87
  -8   3  11   76.37    3.68
   8   3 -11   79.17    3.75
  -8   3  11   72.34    3.88
  -8   3  11   71.45    3.72
   8   3 -11   76.99    3.76
   8   3 -11   74.06    3.73
   7   3 -11   21.92    1.21
  -7   3  11   21.79    1.12
   7   3 -11   22.37    1.19
  -7   3  11   22.74    1.27
  -7   3  11   20.06    1.33
   7   3 -11   20.88    1.17
  -6  -3  11   -0.02    0.05
  -6   3  11    0.02    0.21
  -6   3  11   -0.15    0.16
   6   3 -11   -0.02    0.19
  -5  -3  11    7.68    0.42
  -5   3  11    7.44    0.64
  -4  -3  11   54.64    2.68
  -4   3  11   55.83    2.88
  -3  -3  11   17.12    0.87
  -3   3  11   17.59    1.08
  -2  -3  11    0.16    0.06
  -2   3  11    0.05    0.22
  -1  -3  11    7.50    0.40
  -1   3  11    7.01    0.61
   0  -3  11    4.33    0.26
   0   3  11    4.66    0.49
   1  -3  11    1.32    0.12
   1   3  11    1.27    0.29
   2  -3  11   -0.03    0.07
   2   3  11   -0.07    0.22
   3  -3  11    3.08    0.25
  -3  -3 -11    2.53    0.24
   3  -3  11    2.70    0.20
   3   3  11    1.78    0.42
   3   3  11    2.34    0.23
  -3   3 -11    2.44    0.23
  -3   3 -11    1.90    0.25
  -3   3 -11    2.21    0.32
  -4   3 -11   89.87    4.34
   4   3  11   86.69    4.38
   4   3  11   90.92    4.24
   4   3  11   80.56    4.47
  -4   3 -11   83.15    4.27
  -4   3 -11   89.41    4.24
  -5   3 -11   48.48    2.53
   5   3  11   45.52    2.68
   5   3  11   51.43    2.43
  -5   3 -11   50.18    2.42
   5   3  11   45.99    2.55
  -5   3 -11   50.07    2.46
   6   3  11   12.58    1.03
   6   3  11   13.76    0.72
  -6   3 -11   12.17    0.84
  -6   3 -11   12.90    0.70
   6   3  11   13.49    0.88
  -6   3 -11   12.33    0.75
  -7   3 -11   26.01    1.38
   7   3  11   26.77    1.48
   7   3  11   24.20    1.64
  -7   3 -11   26.87    1.34
   7   3  11   27.80    1.36
  -7   3 -11   25.04    1.47
   8   3  11    2.23    0.51
   8   3  11    1.86    0.33
   8   3  11    2.34    0.38
  -8   3 -11    2.60    0.37
  -8   3 -11    1.49    0.22
  -8   3 -11    2.64    0.37
   9  -3  11   16.52    0.94
  -9  -3 -11   19.05    0.95
   9   3  11   17.31    1.02
   9   3  11   15.83    1.22
  -9   3 -11   16.50    1.03
  -9   3 -11   16.36    1.06
  -9   3 -11   16.85    0.93
   9   3  11   17.70    1.07
 -10  -3 -11    6.91    0.47
  10  -3  11    7.22    0.49
  10   3  11    8.46    0.64
 -10   3 -11    6.68    0.46
  10   3  11    7.73    0.78
 -10   3 -11    7.71    0.61
 -10   3 -11    7.46    0.60
  10   3  11    5.54    0.71
 -11  -3 -11    0.34    0.16
  11  -3  11    0.40    0.17
 -11   3 -11    0.33    0.25
  11   3  11    0.33    0.35
  11   3  11    0.57    0.27
 -11   3 -11    0.02    0.22
 -11   3 -11    0.31    0.13
  12  -3  11    3.63    0.34
 -12  -3 -11    3.35    0.32
 -12   3 -11    3.17    0.26
 -12   3 -11    3.38    0.40
  12   3  11    3.95    0.42
 -13  -3 -11   10.93    0.66
  13  -3  11   11.55    0.67
  13   3  11    9.71    0.74
 -13   3 -11   10.55    0.61
 -13   3 -11   10.91    0.73
 -14  -3 -11    0.33    0.17
  14   3  11    0.40    0.25
 -14   3 -11    0.27    0.21
 -15  -3 -11    0.43    0.16
 -15   3 -11    0.51    0.20
  15   3  11    0.49    0.23
  17   4 -11    3.50    0.28
  17   4 -11    3.62    0.31
 -17   4  11    3.82    0.45
  16   4 -11    0.09    0.22
 -16   4  11    0.55    0.11
  16   4 -11    0.42    0.16
 -16   4  11    0.14    0.31
  16   4 -11    0.64    0.19
 -15   4  11   15.02    0.82
  15   4 -11   15.98    0.89
  15   4 -11   15.55    0.91
  15   4 -11   16.39    0.96
 -15   4  11   16.02    1.11
  14   4 -11    1.35    0.26
 -14   4  11    1.76    0.19
 -14   4  11    1.86    0.45
 -14   4  11    1.63    0.31
  14   4 -11    1.73    0.34
  14   4 -11    1.73    0.28
  13   4 -11    4.65    0.45
 -13   4  11    5.33    0.67
 -13   4  11    4.79    0.35
  13   4 -11    5.33    0.45
  13   4 -11    5.25    0.50
 -13   4  11    4.20    0.41
 -12   4  11    6.90    0.45
  12   4 -11    7.92    0.64
  12   4 -11    7.08    0.54
  12   4 -11    7.56    0.57
 -12   4  11    6.15    0.52
 -12   4  11    6.43    0.75
  11   4 -11   13.23    0.88
 -11   4  11   12.49    0.71
 -11   4  11   12.23    0.79
 -11   4  11   12.44    1.04
  11   4 -11   11.89    0.80
  11   4 -11   12.99    0.79
 -10   4  11    1.76    0.21
 -10   4  11    1.91    0.47
 -10   4  11    1.28    0.25
  10   4 -11    1.44    0.31
  10   4 -11    1.65    0.28
  10   4 -11    2.01    0.29
  -9   4  11    1.63    0.27
  -9   4  11    1.72    0.21
   9   4 -11    1.59    0.26
  -9   4  11    2.09    0.46
   9   4 -11    1.98    0.29
   9   4 -11    1.40    0.29
  -8   4  11    0.94    0.38
   8   4 -11    1.01    0.24
   8   4 -11    1.19    0.24
   8   4 -11    1.80    0.28
  -8   4  11    1.82    0.21
  -8   4  11    1.30    0.25
  -7   4  11   13.73    1.09
  -7   4  11   16.14    0.92
   7   4 -11   15.40    0.90
   7   4 -11   16.42    0.92
   7   4 -11   14.76    0.93
  -7   4  11   15.94    0.85
   6   4 -11   28.19    1.43
   6   4 -11   27.99    1.46
  -6   4  11   25.64    1.61
  -6   4  11   26.75    1.43
   6   4 -11   26.48    1.42
  -6   4  11   25.20    1.36
  -5   4  11    0.14    0.29
  -5   4  11    0.15    0.12
   5   4 -11   -0.06    0.13
   5   4 -11    0.21    0.14
  -5   4  11    0.29    0.16
   5   4 -11    0.32    0.19
  -4   4  11   59.62    2.91
   4   4 -11   59.36    2.94
  -4   4  11   56.91    2.85
   4   4 -11   56.50    2.89
  -4   4  11   56.46    3.08
   4   4 -11   58.98    2.90
  -3   4  11    7.44    0.54
  -3   4  11    8.63    0.76
   3   4 -11    8.21    0.53
  -3   4  11    8.01    0.48
   3   4 -11    9.54    0.60
  -2   4  11    0.12    0.30
   2   4 -11    0.07    0.12
  -2   4  11    0.08    0.32
   2   4 -11   -0.10    0.15
   2   4 -11    0.38    0.25
  -2   4  11    0.07    0.14
  -1   4  11   15.09    1.20
  -1   4  11   18.04    1.15
   1   4 -11   16.66    0.92
  -1   4  11   17.64    0.94
   1   4 -11   17.14    0.99
   1   4 -11   16.79    1.04
   0   4  11   28.28    1.80
   0   4  11   29.18    1.74
   0   4 -11   32.45    1.67
   0   4  11   29.75    1.55
   0   4 -11   31.10    1.60
   0   4 -11   29.27    1.53
   1   4  11   11.74    0.97
   1   4  11   10.47    0.87
  -1   4 -11   11.43    0.72
   1   4  11   11.11    0.66
  -1   4 -11   11.16    0.64
  -1   4 -11   11.73    0.80
  -2   4 -11   51.88    2.73
   2   4  11   49.13    2.88
   2   4  11   52.69    2.61
  -2   4 -11   53.09    2.60
  -2   4 -11   55.16    2.67
   2   4  11   52.26    2.80
   3   4  11    7.04    0.46
  -3   4 -11    7.71    0.64
  -3   4 -11    7.29    0.52
   3   4  11    6.48    0.65
   3   4  11    5.37    0.70
  -3   4 -11    7.19    0.44
   4   4  11   31.53    1.60
  -4   4 -11   33.86    1.66
   4   4  11   28.39    1.88
   4   4  11   31.47    1.78
  -4   4 -11   31.45    1.59
  -4   4 -11   30.79    1.73
   5   4  11    6.84    0.42
  -5   4 -11    6.19    0.40
  -5   4 -11    5.08    0.53
   5   4  11    5.77    0.59
  -5   4 -11    7.13    0.49
   5   4  11    5.46    0.71
  -6   4 -11    0.32    0.11
   6   4  11    1.02    0.42
  -6   4 -11    0.26    0.24
   6   4  11    0.35    0.13
   6   4  11    0.21    0.28
  -6   4 -11    0.48    0.18
  -7   4 -11    0.29    0.11
   7   4  11    0.07    0.40
  -7   4 -11    0.05    0.24
   7   4  11    0.00    0.12
  -7   4 -11    0.30    0.16
   7   4  11    0.12    0.26
  -8   4 -11   30.11    1.53
  -8   4 -11   30.13    1.63
   8   4  11   28.73    1.61
   8   4  11   28.41    1.81
   9  -4  11    0.78    0.17
  -9  -4 -11    0.96    0.17
  -9   4 -11    0.81    0.18
  -9   4 -11    1.04    0.29
   9   4  11    0.72    0.27
   9   4  11    0.94    0.44
  10  -4  11   -0.01    0.15
 -10  -4 -11   -0.09    0.13
 -10   4 -11   -0.23    0.22
 -10   4 -11    0.14    0.22
 -10   4 -11    0.17    0.13
  10   4  11    0.00    0.35
  10   4  11   -0.11    0.21
 -11  -4 -11   10.11    0.59
 -11   4 -11   10.42    0.57
 -11   4 -11    9.32    0.69
  11   4  11    9.72    0.75
  11   4  11    8.49    0.81
  11   4  11    9.85    0.62
 -11   4 -11    9.66    0.66
 -12  -4 -11    5.73    0.40
  12   4  11    5.98    0.41
  12   4  11    6.65    0.51
  12   4  11    5.51    0.56
 -12   4 -11    5.74    0.36
 -12   4 -11    4.65    0.42
 -12   4 -11    6.27    0.49
  13   4  11    8.27    0.56
 -13   4 -11    9.31    0.48
  13   4  11    8.90    0.60
 -13   4 -11    7.97    0.57
 -14   4 -11    5.05    0.38
 -15   5  11    1.49    0.15
 -15   5  11    1.19    0.19
  15   5 -11    1.55    0.20
 -15   5  11    1.64    0.32
  15   5 -11    1.65    0.20
  14   5 -11   11.65    0.75
 -14   5  11   12.76    0.67
  14   5 -11   13.29    0.74
  14   5 -11   13.27    0.73
 -14   5  11   12.34    0.71
 -14   5  11   11.76    0.88
 -13   5  11    0.77    0.18
  13   5 -11    0.16    0.24
  13   5 -11    0.58    0.19
 -13   5  11    0.68    0.35
  13   5 -11    0.46    0.21
 -13   5  11    0.45    0.13
  12   5 -11    7.04    0.51
  12   5 -11    6.55    0.48
 -12   5  11    6.41    0.48
 -12   5  11    6.11    0.41
  12   5 -11    5.99    0.53
 -11   5  11   15.33    1.16
  11   5 -11   15.33    1.00
 -11   5  11   16.47    0.87
 -11   5  11   15.42    0.93
  11   5 -11   17.11    0.95
  11   5 -11   16.62    0.94
  10   5 -11    6.95    0.53
  10   5 -11    7.32    0.59
  10   5 -11    6.84    0.51
 -10   5  11    6.45    0.43
 -10   5  11    5.52    0.69
 -10   5  11    5.67    0.49
  -9   5  11    0.74    0.17
  -9   5  11    1.15    0.25
   9   5 -11    1.01    0.23
   9   5 -11    0.77    0.23
   9   5 -11    0.97    0.29
  -9   5  11    0.56    0.39
   8   5 -11    5.53    0.49
   8   5 -11    5.52    0.46
   8   5 -11    5.30    0.45
  -8   5  11    5.26    0.46
  -8   5  11    5.13    0.66
  -8   5  11    5.25    0.38
  -7   5  11   28.42    1.47
  -7   5  11   27.72    1.74
   7   5 -11   27.86    1.53
  -7   5  11   29.82    1.55
   7   5 -11   28.82    1.58
   7   5 -11   30.40    1.54
  -6   5  11    1.46    0.20
   6   5 -11    1.56    0.25
  -6   5  11    1.29    0.25
  -6   5  11    1.11    0.41
   6   5 -11    1.57    0.25
   6   5 -11    2.00    0.31
  -5   5  11    4.72    0.62
  -5   5  11    5.41    0.37
  -5   5  11    6.53    0.47
   5   5 -11    4.91    0.47
   5   5 -11    6.10    0.45
   5   5 -11    5.23    0.42
  -4   5  11   34.60    2.16
  -4   5  11   40.18    2.01
  -4   5  11   38.00    1.93
   4   5 -11   41.14    1.99
   4   5 -11   39.30    2.03
  -3   5  11   -0.06    0.16
   3   5 -11    0.20    0.18
   3   5 -11   -0.05    0.13
  -3   5  11   -0.32    0.27
   2   5 -11   13.64    0.82
   2   5 -11   13.23    0.76
  -2   5  11   13.45    0.78
  -2   5  11   11.97    0.97
   1   5 -11    7.27    0.49
  -1   5  11    8.40    0.53
  -1   5  11    7.55    0.74
   1   5 -11    8.10    0.57
  -1   5  11    7.12    0.83
   0   5  11    7.42    0.73
   0   5 -11    7.93    0.68
   0   5  11    6.99    0.82
   0   5 -11    8.20    0.59
   0   5 -11    7.84    0.51
   0   5  11    9.70    0.55
  -1   5 -11   51.37    2.57
   1   5  11   52.16    2.59
  -1   5 -11   52.78    2.71
   1   5  11   48.19    2.87
  -1   5 -11   53.05    2.63
   1   5  11   52.80    2.79
  -2   5 -11    0.93    0.16
   2   5  11    0.72    0.17
   2   5  11    0.36    0.42
  -2   5 -11    0.92    0.21
   2   5  11    0.77    0.37
  -2   5 -11    0.44    0.28
  -3   5 -11   -0.40    0.23
  -3   5 -11    0.02    0.10
   3   5  11    0.17    0.13
   3   5  11    0.27    0.32
  -3   5 -11   -0.20    0.16
   3   5  11    0.05    0.36
   4   5  11    0.20    0.40
  -4   5 -11    0.08    0.10
  -4   5 -11   -0.09    0.15
   4   5  11    0.07    0.31
  -4   5 -11   -0.07    0.25
   4   5  11    0.03    0.12
  -5   5 -11    0.07    0.09
   5   5  11   -0.05    0.11
  -5   5 -11    0.06    0.24
   5   5  11   -0.67    0.27
   5   5  11    0.04    0.38
  -5   5 -11    0.00    0.16
  -6   5 -11    3.44    0.26
  -6   5 -11    3.62    0.42
   6   5  11    4.06    0.47
   6   5  11    3.87    0.29
   6   5  11    3.43    0.59
  -6   5 -11    3.60    0.33
  -7   5 -11    0.54    0.18
   7   5  11    0.80    0.40
   7   5  11    0.81    0.14
   7   5  11    0.19    0.27
  -7   5 -11    0.91    0.26
  -8  -5 -11    8.55    0.50
   8   5  11    6.58    0.73
  -8   5 -11    8.07    0.51
  -8   5 -11    7.34    0.59
   8   5  11    8.36    0.61
  -9  -5 -11    0.34    0.13
  -9   5 -11    0.42    0.14
   9   5  11    0.16    0.21
  -9   5 -11    0.87    0.22
   9   5  11    0.09    0.33
 -10  -5 -11    1.75    0.22
 -10   5 -11    2.15    0.20
 -10   5 -11    2.14    0.27
  10   5  11    1.61    0.36
  10   5  11    1.99    0.26
  11   5  11    0.72    0.16
 -11   5 -11    0.60    0.17
  11   5  11    0.63    0.26
 -11   5 -11    0.46    0.11
  11   6 -11    0.90    0.16
  11   6 -11    0.82    0.17
 -11   6  11    0.67    0.16
 -11   6  11    1.01    0.13
 -11   6  11    1.02    0.31
  10   6 -11    0.40    0.17
 -10   6  11    0.61    0.33
 -10   6  11    0.64    0.13
  10   6 -11    0.71    0.16
 -10   6  11    0.65    0.17
  -9   6  11    0.59    0.34
   9   6 -11    0.21    0.14
   9   6 -11    0.11    0.16
  -9   6  11    0.30    0.17
  -9   6  11    0.31    0.12
   9   6 -11    0.50    0.20
   8   6 -11   -0.02    0.14
  -8   6  11    0.00    0.11
   8   6 -11    0.08    0.15
  -8   6  11    0.02    0.31
  -8   6  11   -0.06    0.15
   8   6 -11    0.00    0.20
   7   6 -11    0.00    0.15
   7   6 -11    0.12    0.20
   7   6 -11    0.28    0.14
  -7   6  11   -0.06    0.16
  -7   6  11   -0.35    0.30
  -7   6  11    0.20    0.12
   6   6 -11    0.03    0.20
  -6   6  11    0.32    0.12
  -6   6  11    0.37    0.34
   6   6 -11    0.10    0.14
  -6   6  11    0.35    0.17
   5   6 -11    0.43    0.16
  -5   6  11    0.78    0.37
   5   6 -11    0.41    0.21
  -5   6  11    0.97    0.19
  -4   6  11    9.53    0.84
   4   6 -11   10.46    0.63
   4   6 -11   11.34    0.70
  -4   6  11   11.24    0.66
  -3   6  11    3.88    0.50
   3   6 -11    3.96    0.31
  -3   6  11    4.01    0.34
   3   6 -11    3.44    0.35
  -2   6  11    3.99    0.33
   2   6 -11    4.00    0.36
   2   6 -11    3.79    0.30
  -2   6  11    3.63    0.50
   1   6 -11    2.06    0.27
  -1   6  11    2.17    0.41
   1   6 -11    2.42    0.22
  -1   6  11    2.41    0.25
   0   6  11   25.52    1.31
   0   6 -11   25.41    1.34
   0   6 -11   24.62    1.28
   0   6  11   25.91    1.48
  -1   6 -11    0.58    0.11
   1   6  11    0.74    0.37
   1   6  11    0.09    0.12
   1   6  11    0.20    0.28
  -1   6 -11    0.29    0.17
  -1   6 -11    0.03    0.23
  -2   6 -11    4.62    0.31
   2   6  11    4.69    0.62
   2   6  11    4.78    0.51
   2   6  11    5.04    0.34
  -2   6 -11    4.39    0.45
  -2   6 -11    5.46    0.40
   3   6  11    7.18    0.62
   3   6  11    6.79    0.42
  -3   6 -11    7.25    0.48
   3   6  11    6.60    0.71
  -3   6 -11    7.77    0.58
   4   6  11    1.88    0.33
  -4   6 -11    1.42    0.29
   4   6  11    1.88    0.18
   4   6  11    2.11    0.45
  -4   6 -11    2.35    0.24
  -5   6 -11    0.50    0.22
   5   6  11    0.36    0.33
   5   6  11    0.19    0.24
   5   6  11   -0.05    0.09
  -5   6 -11    0.29    0.14
   6   6  11    1.54    0.38
   6   6  11    1.89    0.29
  -6   6 -11    1.59    0.19
  -6   6 -11    2.31    0.28
  -7   6 -11    5.94    0.43
   7   6  11    5.74    0.45
   7   6  11    4.86    0.52
  -7   6 -11    5.63    0.37
  -8   6 -11    1.07    0.14
   8   6  11    0.91    0.27
   8   6  11    0.96    0.19
  -8   6 -11    0.94    0.18
  -4   7  11    3.02    0.23
  -3   7  11    5.14    0.31
  -3   7  11    4.12    0.41
  -2   7  11   -0.03    0.08
   2   7 -11   -0.35    0.18
  -2   7  11    0.09    0.19
   1   7 -11    8.44    0.51
  -1   7  11    8.67    0.47
   0   7 -11    3.02    0.24
   0   7  11    2.52    0.31
   0   7  11    2.89    0.20
 -20   0  12    0.86    0.30
  20   0 -12    1.04    0.25
 -19   0  12    4.11    0.49
  19   0 -12    3.89    0.40
 -18   0  12   -0.07    0.26
  18   0 -12    0.39    0.24
  17   0 -12   23.79    1.25
 -17   0  12   19.71    1.31
 -16   0  12   56.79    3.14
  16   0 -12   63.48    3.06
  15   0 -12    0.37    0.22
 -15   0  12    0.12    0.26
  14   0 -12    1.67    0.29
 -14   0  12    1.35    0.35
 -13   0  12   23.25    1.41
  13   0 -12   24.88    1.33
 -12   0  12    7.76    0.67
  12   0 -12    8.21    0.58
 -11   0  12   64.93    3.16
  11   0 -12   59.42    3.00
 -11   0  12   56.18    3.08
 -10   0  12    2.10    0.31
  -9   0  12    0.13    0.16
  -8   0  12   14.88    0.87
  -7   0  12   10.33    0.64
  -6   0  12    0.12    0.13
  -6   0  12    0.03    0.05
  -5   0  12  156.69    7.53
  -4   0  12   28.42    1.40
  -3   0  12    0.67    0.09
  -2   0  12    4.68    0.28
  -1   0  12   15.93    0.81
   0   0  12  203.15    9.76
   1   0  12    0.10    0.08
   2   0  12   84.96    4.12
   3   0  12   75.95    3.70
   4   0  12   50.06    2.47
   5   0  12   56.22    2.78
   6   0  12   57.20    2.84
  -7   0 -12   25.37    1.33
   7   0  12   25.33    1.33
  -8   0 -12   10.52    0.66
   8   0  12   11.24    0.68
   9   0  12    3.82    0.36
  -9   0 -12    3.43    0.34
 -10   0 -12   99.95    4.96
  10   0  12  101.41    4.97
 -11   0 -12    1.28    0.25
  11   0  12    1.26    0.28
 -12   0 -12    0.20    0.20
  12   0  12    0.28    0.24
  13   0  12   16.80    1.01
 -13   0 -12   15.95    0.98
  14   0  12   14.15    0.89
 -14   0 -12   13.76    0.86
 -15   0 -12    2.20    0.30
  15   0  12    1.75    0.31
  16   0  12   15.27    0.90
 -16   0 -12   15.28    0.88
  20  -1 -12    3.27    0.34
 -20  -1  12    4.37    0.43
 -20   1  12    3.74    0.45
  20   1 -12    4.26    0.37
 -19  -1  12   12.82    0.91
  19  -1 -12   15.67    0.87
  19   1 -12   15.70    0.90
 -19   1  12   14.12    0.97
  18  -1 -12   20.00    1.10
 -18  -1  12   17.45    1.15
 -18   1  12   18.86    1.22
  18   1 -12   21.41    1.14
  17  -1 -12   36.06    1.86
 -17  -1  12   33.21    1.92
  17   1 -12   38.66    1.90
 -17   1  12   34.15    1.99
 -16  -1  12    0.58    0.28
  16  -1 -12    0.59    0.24
  16   1 -12    0.80    0.27
 -16   1  12    0.37    0.32
 -15  -1  12    0.16    0.23
  15  -1 -12    0.35    0.21
  15   1 -12    0.41    0.25
 -15   1  12    0.51    0.32
 -14  -1  12   -0.15    0.21
  14  -1 -12   -0.27    0.18
  14   1 -12   -0.32    0.21
 -14   1  12    0.07    0.27
  13  -1 -12    0.65    0.20
 -13  -1  12    0.56    0.24
  13   1 -12    0.64    0.24
 -13   1  12    0.36    0.31
  13   1 -12    0.45    0.17
 -12  -1  12   35.49    1.91
  12  -1 -12   30.64    1.71
 -12   1  12   34.11    1.88
  12   1 -12   31.88    1.70
  12   1 -12   35.27    1.77
  11  -1 -12   15.71    0.95
  11   1 -12   17.93    0.95
 -11   1  12   16.48    1.10
  11   1 -12   18.34    1.00
 -11   1  12   16.61    0.88
  10   1 -12    1.70    0.38
 -10   1  12    2.00    0.34
  10   1 -12    2.04    0.30
  -9   1  12   74.01    3.74
  -8  -1  12    3.04    0.19
  -8   1  12    2.51    0.33
  -7  -1  12   72.50    3.41
  -7   1  12   68.00    3.54
  -6  -1  12    5.61    0.31
  -6   1  12    5.05    0.44
  -5  -1  12   26.18    1.23
  -5   1  12   22.75    1.33
  -4  -1  12    0.09    0.05
  -4   1  12    0.22    0.08
  -4   1  12    0.34    0.16
  -3  -1  12  137.35    6.42
  -3   1  12  140.96    6.43
  -3   1  12  121.35    6.50
  -2  -1  12    0.03    0.05
  -2   1  12    0.18    0.16
  -2   1  12    0.22    0.09
  -1  -1  12   59.58    2.91
  -1   1  12   60.46    2.93
   0  -1  12  116.02    5.63
   0   1  12  117.46    5.64
   1  -1  12    1.87    0.16
   1   1  12    1.95    0.19
   2  -1  12   68.57    3.36
   2   1  12   69.60    3.38
   3  -1  12    8.08    0.46
   3   1  12    8.29    0.50
   4  -1  12   14.01    0.76
   4   1  12   14.91    0.80
   5  -1  12    9.64    0.54
   5   1  12    8.89    0.57
  -6  -1 -12    2.81    0.27
   6  -1  12    3.37    0.29
   6   1  12    2.89    0.30
   7  -1  12    0.12    0.14
  -7  -1 -12    0.06    0.12
  -7   1 -12    0.03    0.17
   7   1  12    0.26    0.18
  -8  -1 -12   23.70    1.25
   8  -1  12   24.19    1.27
   8   1  12   22.68    1.29
  -8   1 -12   24.25    1.29
   9  -1  12    5.67    0.46
   9   1  12    6.14    0.50
  -9   1 -12    5.65    0.48
  10  -1  12    5.96    0.47
 -10  -1 -12    6.39    0.46
  10   1  12    5.13    0.48
 -10   1 -12    5.74    0.49
 -11  -1 -12   21.19    1.14
  11  -1  12   20.39    1.15
 -11   1 -12   20.04    1.17
  11   1  12   19.85    1.18
  12  -1  12    3.79    0.40
 -12  -1 -12    3.44    0.37
 -12   1 -12    3.68    0.40
  12   1  12    2.92    0.39
  13  -1  12    1.53    0.29
 -13  -1 -12    1.32    0.27
 -13   1 -12    1.05    0.28
  13   1  12    1.44    0.32
  14  -1  12   28.37    1.50
 -14  -1 -12   27.96    1.48
 -14   1 -12   25.85    1.49
  14   1  12   28.66    1.53
 -15  -1 -12    2.63    0.30
  15  -1  12    2.49    0.31
  15   1  12    2.45    0.35
 -15   1 -12    2.44    0.31
  16  -1  12    3.14    0.32
 -16  -1 -12    2.99    0.30
  16   1  12    3.19    0.35
 -16   1 -12    3.35    0.33
  19  -2 -12    0.71    0.20
 -19  -2  12    0.79    0.25
 -19   2  12    1.09    0.33
  19   2 -12    1.18    0.27
 -18  -2  12   10.92    0.79
  18  -2 -12   11.88    0.74
 -18   2  12   13.22    0.93
  18   2 -12   14.35    0.81
  17  -2 -12   25.33    1.35
 -17  -2  12   23.37    1.39
 -17   2  12   26.07    1.54
  17   2 -12   26.47    1.40
  16  -2 -12    4.69    0.42
 -16  -2  12    5.11    0.50
 -16   2  12    5.39    0.61
  16   2 -12    5.40    0.51
  15  -2 -12   10.17    0.67
 -15  -2  12   10.25    0.74
  15   2 -12   10.89    0.66
 -15   2  12   11.14    0.92
  15   2 -12   11.42    0.77
  14  -2 -12   13.79    0.81
 -14   2  12   13.36    1.03
  14   2 -12   14.05    0.81
  14   2 -12   14.07    0.91
 -14   2  12   13.60    0.74
 -13   2  12    2.98    0.51
  13   2 -12    3.40    0.42
 -13   2  12    3.87    0.28
  13   2 -12    4.10    0.37
 -12   2  12    4.06    0.56
 -12   2  12    3.47    0.28
  12   2 -12    3.94    0.42
  12   2 -12    4.08    0.37
 -11   2  12    5.95    0.40
  11   2 -12    7.39    0.59
 -11   2  12    6.51    0.70
  11   2 -12    7.24    0.49
 -10   2  12   12.49    0.96
  10   2 -12   13.88    0.80
  10   2 -12   14.06    0.85
 -10   2  12   13.48    0.73
  -9  -2  12    0.53    0.08
  -9   2  12    0.53    0.12
   9   2 -12    0.15    0.19
   9   2 -12    0.37    0.17
  -9   2  12    0.56    0.31
  -8  -2  12   28.64    1.39
  -8   2  12   26.75    1.57
  -7  -2  12    1.73    0.14
  -7   2  12    1.50    0.29
  -6  -2  12    2.52    0.18
  -6   2  12    2.94    0.38
  -5  -2  12    1.44    0.13
  -5   2  12    1.39    0.28
  -4  -2  12    0.47    0.08
  -4   2  12    0.46    0.21
  -3  -2  12    0.19    0.06
  -3   2  12    0.16    0.19
  -2  -2  12    2.56    0.18
  -2   2  12    2.76    0.25
  -2   2  12    2.26    0.33
  -1  -2  12   -0.04    0.05
  -1   2  12   -0.03    0.11
  -1   2  12   -0.01    0.18
   0  -2  12    6.79    0.37
   0   2  12    6.85    0.44
   0   2  12    5.77    0.52
   1  -2  12    1.54    0.14
   1   2  12    1.12    0.25
   1   2  12    1.81    0.22
   2  -2  12   38.94    1.93
   2   2  12   39.55    1.99
   3  -2  12   15.98    0.84
   3  -2  12   16.68    0.85
   3   2  12   15.82    0.90
   4  -2  12    4.35    0.30
   4  -2  12    4.69    0.31
   4   2  12    4.46    0.38
   5  -2  12    0.18    0.11
  -5   2 -12    0.08    0.19
   5   2  12    0.02    0.10
  -5   2 -12   -0.01    0.08
   5   2  12    0.10    0.34
  -6   2 -12    0.29    0.21
   6   2  12    0.16    0.11
   6   2  12    0.29    0.33
  -6   2 -12    0.36    0.10
   7   2  12    6.08    0.70
  -7   2 -12    7.33    0.44
  -7   2 -12    6.69    0.57
  -7   2 -12    7.80    0.58
   7   2  12    7.19    0.56
   8  -2  12   21.74    1.14
  -8  -2 -12   21.49    1.13
  -8   2 -12   19.86    1.21
  -8   2 -12   21.82    1.21
   8   2  12   19.38    1.38
   8   2  12   22.34    1.22
   9  -2  12   26.59    1.36
  -9  -2 -12   27.04    1.36
  -9   2 -12   23.50    1.41
   9   2  12   25.09    1.43
  -9   2 -12   25.58    1.43
 -10  -2 -12    4.75    0.39
  10  -2  12    4.26    0.38
 -10   2 -12    3.81    0.42
  10   2  12    4.09    0.44
  11  -2  12    3.41    0.36
 -11  -2 -12    4.12    0.37
 -11   2 -12    3.34    0.39
  11   2  12    4.13    0.43
 -12  -2 -12    0.63    0.20
  12  -2  12    0.43    0.21
  12   2  12    0.26    0.27
 -12   2 -12    0.33    0.24
 -13  -2 -12    2.81    0.32
  13  -2  12    2.99    0.33
 -13   2 -12    2.94    0.36
  13   2  12    2.92    0.38
 -14  -2 -12    7.37    0.54
  14  -2  12    7.62    0.56
 -14   2 -12    7.93    0.58
  14   2  12    8.69    0.63
  15  -2  12    4.11    0.35
 -15  -2 -12    3.84    0.34
 -15   2 -12    3.51    0.35
  15   2  12    4.46    0.40
 -16  -2 -12    0.04    0.15
  16   2  12    0.17    0.19
 -16   2 -12   -0.10    0.15
 -18   3  12    0.09    0.30
  18   3 -12    0.44    0.23
  17   3 -12    0.43    0.26
  17   3 -12    0.02    0.13
 -17   3  12    0.47    0.34
  16   3 -12    1.00    0.28
 -16   3  12    0.06    0.34
  16   3 -12    0.31    0.16
 -16   3  12    0.14    0.10
  15   3 -12    0.70    0.20
  15   3 -12    1.14    0.30
 -15   3  12    1.02    0.15
 -15   3  12    0.88    0.39
  14   3 -12    1.03    0.22
  14   3 -12    0.34    0.25
 -14   3  12    0.78    0.14
  14   3 -12    0.70    0.28
 -14   3  12    0.37    0.38
 -13   3  12    0.07    0.11
 -13   3  12   -0.09    0.32
  13   3 -12   -0.27    0.23
  13   3 -12   -0.13    0.18
  13   3 -12    0.06    0.18
  12   3 -12    0.03    0.23
 -12   3  12    0.11    0.11
  12   3 -12   -0.06    0.18
  12   3 -12   -0.26    0.15
 -12   3  12   -0.01    0.32
 -11   3  12    0.12    0.11
 -11   3  12   -0.15    0.31
  11   3 -12   -0.12    0.16
  11   3 -12    0.20    0.23
  11   3 -12    0.02    0.17
  10   3 -12    2.04    0.28
  10   3 -12    1.42    0.25
 -10   3  12    2.13    0.22
  10   3 -12    1.76    0.31
 -10   3  12    1.52    0.43
  -9   3  12    0.18    0.11
   9   3 -12    0.16    0.16
   9   3 -12    0.31    0.17
   9   3 -12    0.37    0.20
  -9   3  12    0.31    0.30
  -8   3  12    1.62    0.39
  -8   3  12    1.44    0.18
  -8   3  12    1.53    0.23
   8   3 -12    1.38    0.22
   8   3 -12    1.45    0.24
   8   3 -12    1.69    0.27
   7   3 -12   40.90    2.05
  -7   3  12   36.48    2.02
  -7   3  12   42.38    1.99
   7   3 -12   42.28    2.08
  -7   3  12   38.61    2.20
   7   3 -12   38.37    2.03
  -6   3  12   10.66    0.83
   6   3 -12   10.57    0.65
   6   3 -12   10.94    0.70
   6   3 -12   10.97    0.66
  -6   3  12   11.05    0.61
  -6   3  12   10.65    0.66
  -5   3  12    2.50    0.28
   5   3 -12    2.66    0.28
   5   3 -12    2.54    0.26
  -5   3  12    2.38    0.43
   5   3 -12    2.31    0.30
  -5   3  12    2.31    0.22
  -4  -3  12    0.15    0.07
  -4   3  12    0.07    0.22
   4   3 -12   -0.16    0.15
   4   3 -12    0.08    0.13
  -4   3  12    0.36    0.34
  -3  -3  12    0.30    0.08
  -3   3  12    0.27    0.25
  -2  -3  12    1.70    0.15
  -2   3  12    1.46    0.33
  -1  -3  12    0.24    0.07
  -1   3  12    0.30    0.24
   0  -3  12    3.65    0.24
   0   3 -12    3.32    0.28
   0   3 -12    4.36    0.44
   0   3  12    3.05    0.43
   0   3 -12    4.60    0.63
   0   3  12    4.01    0.32
   0   3  12    4.15    0.57
   1  -3  12   67.98    3.29
   1   3  12   72.80    3.48
   1   3  12   67.51    3.32
  -1   3 -12   66.30    3.32
   1   3  12   65.39    3.54
  -1   3 -12   69.35    3.37
  -1   3 -12   64.51    3.40
  -2   3 -12   -0.09    0.09
  -2   3 -12   -0.05    0.19
   2   3  12    0.15    0.11
   2   3  12    0.06    0.30
   2   3  12    0.11    0.29
  -2   3 -12   -0.14    0.13
   3   3  12    7.91    0.47
   3   3  12    7.14    0.65
  -3   3 -12    8.14    0.59
  -3   3 -12    6.84    0.51
   3   3  12    6.22    0.71
  -3   3 -12    7.83    0.45
  -4   3 -12    0.00    0.13
  -4   3 -12    0.21    0.10
   4   3  12    0.05    0.11
   4   3  12    0.71    0.29
  -4   3 -12    0.32    0.21
   4   3  12    0.30    0.33
  -5   3 -12    1.11    0.27
   5   3  12    0.71    0.32
  -5   3 -12    0.74    0.14
   5   3  12    0.84    0.39
  -5   3 -12    0.60    0.17
   5   3  12    0.91    0.16
   6   3  12    7.67    0.47
   6   3  12    8.06    0.65
   6   3  12    8.02    0.84
  -6   3 -12    7.09    0.45
  -6   3 -12    7.17    0.50
  -6   3 -12    7.39    0.62
   7   3  12    4.31    0.65
   7   3  12    5.41    0.37
  -7   3 -12    5.05    0.40
  -7   3 -12    5.24    0.35
  -7   3 -12    5.29    0.51
  -8   3 -12    1.54    0.33
  -8   3 -12    1.38    0.29
   8   3  12    0.98    0.43
  -8   3 -12    0.93    0.18
  -9  -3 -12    5.70    0.40
   9  -3  12    5.35    0.41
  -9   3 -12    5.22    0.51
  -9   3 -12    4.92    0.38
   9   3  12    4.21    0.64
   9   3  12    5.86    0.52
  -9   3 -12    4.59    0.48
 -10  -3 -12    7.61    0.51
  10  -3  12    8.10    0.53
 -10   3 -12    7.77    0.48
 -10   3 -12    6.60    0.58
  10   3  12    7.71    0.79
  10   3  12    7.76    0.62
 -10   3 -12    7.78    0.61
 -11  -3 -12    0.32    0.16
  11  -3  12    0.06    0.17
  11   3  12    0.31    0.25
 -11   3 -12    0.19    0.12
 -11   3 -12    0.36    0.23
 -11   3 -12    0.57    0.22
 -12  -3 -12    1.24    0.21
  12  -3  12    1.07    0.22
  12   3  12    0.90    0.28
 -12   3 -12    0.99    0.27
 -13  -3 -12    1.47    0.22
  13  -3  12    1.60    0.24
  13   3  12    1.38    0.29
 -13   3 -12    1.21    0.25
 -14  -3 -12    0.37    0.17
  14   3  12    0.44    0.22
 -14   3 -12    0.55    0.20
  17   4 -12    1.34    0.22
 -17   4  12    0.81    0.29
  17   4 -12    0.81    0.15
  16   4 -12    0.05    0.13
  16   4 -12    0.28    0.16
  16   4 -12   -0.23    0.20
 -16   4  12   -0.14    0.29
 -16   4  12   -0.03    0.08
  15   4 -12   -0.12    0.15
  15   4 -12    0.06    0.23
 -15   4  12   -0.20    0.31
  15   4 -12    0.33    0.18
 -15   4  12   -0.13    0.09
 -14   4  12    6.47    0.71
 -14   4  12    5.47    0.37
  14   4 -12    7.04    0.57
  14   4 -12    5.99    0.47
  14   4 -12    5.92    0.46
 -13   4  12    0.17    0.36
  13   4 -12   -0.04    0.23
 -13   4  12   -0.04    0.21
 -13   4  12    0.11    0.12
  13   4 -12   -0.08    0.17
  13   4 -12    0.05    0.18
  12   4 -12    5.59    0.47
 -12   4  12    4.01    0.64
 -12   4  12    6.00    0.38
  12   4 -12    6.12    0.47
 -12   4  12    4.71    0.42
  12   4 -12    5.27    0.51
  11   4 -12    6.38    0.51
 -11   4  12    6.58    0.43
  11   4 -12    6.54    0.57
 -11   4  12    6.74    0.77
 -11   4  12    6.58    0.50
  11   4 -12    6.71    0.52
 -10   4  12   21.04    1.40
  10   4 -12   21.11    1.17
  10   4 -12   20.31    1.16
 -10   4  12   21.62    1.10
 -10   4  12   20.78    1.16
  10   4 -12   19.73    1.21
   9   4 -12   30.52    1.60
   9   4 -12   30.07    1.64
  -9   4  12   27.69    1.79
  -9   4  12   30.33    1.53
   9   4 -12   31.27    1.60
  -9   4  12   29.06    1.59
  -8   4  12   15.48    0.85
  -8   4  12   14.47    0.91
  -8   4  12   13.68    1.11
   8   4 -12   15.71    0.97
   8   4 -12   17.56    0.94
   8   4 -12   16.90    0.93
  -7   4  12    5.37    0.37
  -7   4  12    4.70    0.43
   7   4 -12    5.13    0.48
   7   4 -12    6.21    0.46
   7   4 -12    5.10    0.42
  -7   4  12    5.60    0.64
  -6   4  12    0.84    0.15
  -6   4  12    0.97    0.21
   6   4 -12    0.85    0.19
   6   4 -12    0.78    0.22
   6   4 -12    1.02    0.21
  -6   4  12    0.56    0.33
  -5   4  12   17.67    0.95
   5   4 -12   17.56    0.99
   5   4 -12   19.08    1.01
  -5   4  12   17.40    1.01
   5   4 -12   19.34    1.06
  -5   4  12   18.28    1.22
   4   4 -12    6.64    0.53
   4   4 -12    6.52    0.47
  -4   4  12    6.68    0.48
  -4   4  12    7.29    0.74
   4   4 -12    6.39    0.45
  -4   4  12    7.00    0.42
   3   4 -12    3.04    0.34
   3   4 -12    2.89    0.28
  -3   4  12    2.70    0.47
  -3   4  12    2.12    0.50
  -3   4  12    2.78    0.23
  -3   4  12    3.04    0.30
  -2   4  12    3.71    0.57
  -2   4  12    3.03    0.29
   2   4 -12    3.15    0.29
  -2   4  12    3.54    0.52
   2   4 -12    3.50    0.43
   2   4 -12    3.03    0.35
   1   4 -12    0.43    0.27
  -1   4  12    0.24    0.14
   1   4 -12    0.15    0.12
  -1   4  12    0.42    0.32
   1   4 -12    0.23    0.17
  -1   4  12    0.29    0.36
   0   4  12   13.84    1.11
   0   4 -12   14.76    0.81
   0   4  12   14.38    1.03
   0   4  12   14.06    0.82
   0   4 -12   15.64    0.97
   0   4 -12   15.33    0.88
   1   4  12    0.79    0.40
   1   4  12    1.09    0.37
  -1   4 -12    1.08    0.23
  -1   4 -12    1.05    0.17
   1   4  12    0.86    0.17
  -1   4 -12    0.70    0.28
  -2   4 -12    2.10    0.29
   2   4  12    2.50    0.44
   2   4  12    2.35    0.50
  -2   4 -12    2.63    0.25
  -2   4 -12    2.98    0.40
   2   4  12    2.78    0.26
  -3   4 -12    0.21    0.17
   3   4  12    0.64    0.15
   3   4  12    0.36    0.37
  -3   4 -12    0.28    0.12
   3   4  12    0.05    0.29
  -3   4 -12    0.66    0.25
   4   4  12    4.27    0.64
   4   4  12    4.63    0.35
  -4   4 -12    4.67    0.39
  -4   4 -12    5.10    0.52
   4   4  12    5.04    0.54
  -4   4 -12    4.19    0.32
   5   4  12    9.47    0.93
  -5   4 -12    8.73    0.53
  -5   4 -12    8.73    0.69
   5   4  12    9.14    0.55
   5   4  12    8.61    0.73
  -5   4 -12   10.16    0.61
   6   4  12   12.71    1.09
  -6   4 -12   12.74    0.88
  -6   4 -12   14.05    0.79
   6   4  12   14.13    0.74
  -6   4 -12   12.99    0.73
   6   4  12   13.55    0.91
   7   4  12    1.57    0.19
   7   4  12    1.08    0.48
   7   4  12    1.20    0.31
  -7   4 -12    0.91    0.29
  -7   4 -12    1.43    0.16
  -7   4 -12    1.41    0.22
   8  -4  12    0.20    0.15
  -8   4 -12    0.15    0.14
   8   4  12    0.37    0.25
   8   4  12   -0.16    0.38
  -8   4 -12    0.55    0.27
   9  -4  12    7.49    0.51
  -9  -4 -12    8.14    0.50
   9   4  12    7.44    0.77
  -9   4 -12    7.80    0.50
  -9   4 -12    7.83    0.61
   9   4  12    8.18    0.59
 -10  -4 -12    3.20    0.28
  10  -4  12    2.52    0.26
 -10   4 -12    2.89    0.25
 -10   4 -12    2.35    0.33
  10   4  12    2.46    0.48
  10   4  12    2.26    0.30
 -11  -4 -12    6.67    0.44
  11   4  12    5.64    0.61
 -11   4 -12    6.76    0.40
 -11   4 -12    6.29    0.53
  11   4  12    6.49    0.45
 -11   4 -12    6.45    0.50
 -12  -4 -12    2.62    0.25
 -12   4 -12    2.42    0.26
  12   4  12    1.90    0.35
 -12   4 -12    2.35    0.19
 -12   4 -12    2.33    0.28
 -13  -4 -12    0.94    0.19
 -13   4 -12    0.80    0.17
 -13   4 -12    0.87    0.11
 -14   5  12    0.65    0.11
  14   5 -12    0.77    0.21
  14   5 -12    0.62    0.18
  14   5 -12    0.75    0.16
 -14   5  12    0.66    0.31
 -14   5  12    0.51    0.14
  13   5 -12    1.75    0.23
 -13   5  12    1.31    0.20
  13   5 -12    1.57    0.23
 -13   5  12    1.40    0.16
  13   5 -12    1.73    0.29
 -13   5  12    1.44    0.38
 -12   5  12    5.45    0.65
  12   5 -12    6.83    0.49
  12   5 -12    7.36    0.56
 -12   5  12    6.57    0.41
 -12   5  12    5.73    0.46
  12   5 -12    7.36    0.48
 -11   5  12   -0.08    0.16
 -11   5  12   -0.06    0.12
  11   5 -12   -0.05    0.17
  11   5 -12   -0.30    0.15
 -11   5  12    0.59    0.37
  11   5 -12   -0.03    0.25
  10   5 -12    1.43    0.25
  10   5 -12    1.50    0.30
 -10   5  12    0.56    0.39
 -10   5  12    1.14    0.23
  10   5 -12    1.31    0.24
 -10   5  12    1.53    0.19
   9   5 -12   14.25    0.83
   9   5 -12   13.11    0.81
  -9   5  12   14.10    0.83
  -9   5  12   12.57    1.04
  -9   5  12   14.23    0.76
   9   5 -12   14.49    0.90
  -8   5  12   -0.05    0.12
   8   5 -12   -0.09    0.16
  -8   5  12   -0.37    0.33
  -8   5  12   -0.23    0.16
   8   5 -12    0.02    0.16
   8   5 -12    0.05    0.22
   7   5 -12    1.62    0.24
   7   5 -12    1.73    0.26
   7   5 -12    1.45    0.28
  -7   5  12    1.30    0.43
  -7   5  12    1.66    0.20
  -7   5  12    1.60    0.26
  -6   5  12    0.50    0.37
   6   5 -12    0.99    0.21
  -6   5  12    0.79    0.22
   6   5 -12    1.08    0.25
   6   5 -12    1.17    0.21
  -6   5  12    0.91    0.16
  -5   5  12    1.23    0.24
   5   5 -12    1.80    0.23
   5   5 -12    1.37    0.27
  -5   5  12    1.49    0.18
  -5   5  12    1.14    0.38
  -4   5  12    1.97    0.25
  -4   5  12    1.10    0.38
   4   5 -12    1.00    0.22
  -4   5  12    1.12    0.16
   4   5 -12    1.41    0.22
  -3   5  12    8.57    0.55
  -3   5  12    6.80    0.72
   3   5 -12    8.51    0.53
   3   5 -12    7.72    0.58
  -2   5  12   12.50    0.73
   2   5 -12   12.10    0.70
  -2   5  12   11.55    0.94
   2   5 -12   12.51    0.77
   1   5 -12   44.92    2.19
   1   5 -12   44.78    2.13
  -1   5  12   45.78    2.15
   1   5 -12   34.04    2.22
  -1   5  12   42.19    2.34
  -1   5  12   40.31    2.43
   0   5 -12    4.23    0.33
   0   5  12    3.56    0.62
   0   5  12    5.23    0.38
   0   5 -12    4.53    0.50
   0   5  12    3.03    0.50
   0   5 -12    3.91    0.38
  -1   5 -12   16.87    0.96
   1   5  12   16.34    1.13
  -1   5 -12   18.43    1.09
   1   5  12   16.90    0.91
   1   5  12   16.66    1.24
  -1   5 -12   15.57    0.89
   2   5  12    7.94    0.86
  -2   5 -12    8.76    0.57
  -2   5 -12    7.11    0.66
  -2   5 -12    7.93    0.49
   2   5  12    7.06    0.72
   2   5  12    8.64    0.51
   3   5  12   14.16    0.98
   3   5  12   13.98    0.77
  -3   5 -12   14.26    0.83
   3   5  12   12.34    1.10
  -3   5 -12   14.33    0.94
  -3   5 -12   14.50    0.76
   4   5  12   39.33    2.44
   4   5  12   44.10    2.15
  -4   5 -12   42.68    2.28
   4   5  12   45.60    2.33
  -4   5 -12   44.26    2.20
  -4   5 -12   42.51    2.14
  -5   5 -12    2.82    0.38
   5   5  12    2.65    0.41
   5   5  12    2.53    0.53
  -5   5 -12    2.81    0.30
   5   5  12    3.27    0.26
  -5   5 -12    3.20    0.24
  -6   5 -12    0.13    0.23
  -6   5 -12    0.19    0.09
   6   5  12   -0.01    0.11
   6   5  12   -0.21    0.36
   6   5  12    0.02    0.26
  -6   5 -12    0.03    0.15
  -7   5 -12    2.42    0.33
   7   5  12    2.57    0.49
  -7   5 -12    1.84    0.23
   7   5  12    2.12    0.33
  -8  -5 -12    0.72    0.15
   8   5  12    0.68    0.24
  -8   5 -12    0.32    0.15
  -8   5 -12    0.82    0.23
   8   5  12    1.16    0.38
  -9  -5 -12    0.02    0.12
   9   5  12    0.15    0.19
  -9   5 -12   -0.06    0.17
  -9   5 -12    0.10    0.11
   9   5  12    0.00    0.29
 -10  -5 -12    2.42    0.21
  10   5  12    2.03    0.23
 -10   5 -12    2.01    0.25
  10   5  12    1.66    0.33
 -10   5 -12    2.17    0.19
 -11   6  12    9.60    0.51
 -11   6  12    9.51    0.54
 -11   6  12    8.09    0.67
  11   6 -12    9.52    0.53
  11   6 -12    9.70    0.55
 -10   6  12    0.09    0.13
  10   6 -12    0.03    0.13
 -10   6  12   -0.34    0.25
  10   6 -12   -0.27    0.16
  10   6 -12   -0.02    0.12
 -10   6  12    0.11    0.09
   9   6 -12    0.08    0.14
   9   6 -12    0.12    0.12
  -9   6  12    0.26    0.14
  -9   6  12   -0.01    0.10
   9   6 -12    0.05    0.18
  -9   6  12   -0.21    0.28
   8   6 -12   11.91    0.66
  -8   6  12   11.23    0.66
   8   6 -12   11.07    0.63
  -8   6  12   12.53    0.87
   8   6 -12   10.09    0.70
  -8   6  12   11.14    0.60
  -7   6  12    4.99    0.39
  -7   6  12    4.52    0.56
   7   6 -12    5.15    0.44
   7   6 -12    5.97    0.39
  -7   6  12    5.29    0.33
  -6   6  12    1.81    0.24
  -6   6  12    2.15    0.43
  -6   6  12    2.24    0.19
   6   6 -12    2.00    0.23
   6   6 -12    1.86    0.28
  -5   6  12   12.36    0.95
   5   6 -12   13.71    0.80
  -5   6  12   13.99    0.77
   5   6 -12   13.11    0.74
   4   6 -12    2.00    0.21
  -4   6  12    1.50    0.37
   4   6 -12    1.63    0.26
  -4   6  12    1.81    0.23
   3   6 -12    0.17    0.16
  -3   6  12    0.07    0.14
  -3   6  12    0.11    0.30
   3   6 -12    0.12    0.12
  -2   6  12    0.16    0.29
   2   6 -12    0.02    0.11
   2   6 -12   -0.01    0.16
  -2   6  12    0.09    0.13
   1   6 -12    3.46    0.33
  -1   6  12    4.27    0.32
   1   6 -12    4.01    0.29
  -1   6  12    3.67    0.47
   0   6  12    4.79    0.50
   0   6 -12    5.38    0.41
   0   6 -12    4.70    0.32
   0   6  12    4.65    0.35
   1   6  12    0.41    0.28
  -1   6 -12    0.50    0.11
   1   6  12    0.46    0.36
  -1   6 -12    0.19    0.23
  -1   6 -12    0.57    0.17
   1   6  12    0.67    0.14
   2   6  12    5.24    0.51
  -2   6 -12    5.17    0.46
  -2   6 -12    5.24    0.33
  -2   6 -12    6.14    0.42
   2   6  12    5.35    0.63
   2   6  12    5.60    0.36
  -3   6 -12    8.05    0.49
   3   6  12    7.72    0.44
   3   6  12    8.20    0.62
   3   6  12    6.72    0.69
  -3   6 -12    7.14    0.57
  -3   6 -12    7.10    0.42
   4   6  12   15.37    1.06
  -4   6 -12   16.90    0.94
   4   6  12   15.69    0.82
  -4   6 -12   16.49    0.86
   4   6  12   14.94    0.94
  -5   6 -12    3.55    0.33
   5   6  12    2.97    0.34
   5   6  12    3.48    0.47
   5   6  12    3.16    0.23
  -5   6 -12    3.18    0.27
  -6  -6 -12   11.16    0.59
   6   6  12    9.93    0.77
  -6   6 -12   11.21    0.61
  -6   6 -12   11.88    0.67
   6   6  12   10.27    0.67
  -7   6 -12    8.36    0.49
   7   6  12    8.67    0.65
   7   6  12    9.06    0.55
  -7   6 -12    9.20    0.55
  20   0 -13    0.17    0.21
 -20   0  13    0.19    0.23
  19   0 -13    0.10    0.22
 -19   0  13    0.30    0.26
  18   0 -13    0.29    0.23
 -18   0  13   -0.09    0.26
 -17   0  13    0.09    0.26
  17   0 -13   -0.18    0.22
  16   0 -13    0.41    0.23
 -16   0  13    0.06    0.25
 -15   0  13   -0.01    0.23
  15   0 -13    0.04    0.19
 -14   0  13    0.14    0.25
  14   0 -13    0.21    0.21
 -13   0  13    0.14    0.25
  13   0 -13    0.06    0.18
 -12   0  13    0.22    0.25
  12   0 -13    0.53    0.20
  11   0 -13    0.26    0.18
 -11   0  13    0.03    0.15
 -11   0  13    0.02    0.23
 -10   0  13    0.00    0.18
  10   0 -13    0.04    0.18
 -10   0  13   -0.05    0.16
  -6   0  13   -0.07    0.05
  -5   0  13    0.00    0.05
  -4   0  13   -0.02    0.06
  -3   0  13   -0.01    0.06
  -2   0  13    0.07    0.07
  -1   0  13   -0.04    0.07
   0   0  13    0.07    0.08
   1   0  13    0.05    0.08
   2   0  13    0.08    0.09
   3   0  13    0.02    0.10
   4   0  13   -0.11    0.11
   5   0  13    0.29    0.14
   6   0  13    0.08    0.14
  -6   0 -13    0.13    0.13
   7   0  13   -0.07    0.15
  -7   0 -13   -0.02    0.13
   8   0  13    0.05    0.16
  -8   0 -13   -0.18    0.13
   9   0  13    0.07    0.18
  -9   0 -13    0.02    0.16
  10   0  13    0.06    0.20
 -10   0 -13    0.02    0.18
 -11   0 -13    0.09    0.18
  11   0  13   -0.19    0.21
  12   0  13   -0.26    0.23
 -12   0 -13    0.22    0.20
  13   0  13    0.13    0.24
 -13   0 -13    0.14    0.20
 -14   0 -13    0.25    0.20
  14   0  13    0.17    0.23
 -15   0 -13    0.07    0.19
  15   0  13   -0.17    0.21
  16   0  13   -0.14    0.18
 -16   0 -13    0.16    0.16
  20  -1 -13    0.51    0.19
 -20  -1  13    0.37    0.22
 -20   1  13    1.00    0.29
  20   1 -13    0.37    0.22
  19  -1 -13    5.40    0.46
 -19  -1  13    6.36    0.55
  19   1 -13    5.97    0.50
 -19   1  13    7.21    0.63
  18  -1 -13    2.04    0.29
 -18  -1  13    1.77    0.34
  18   1 -13    1.82    0.31
 -18   1  13    1.51    0.38
  17  -1 -13    0.04    0.20
 -17  -1  13    0.19    0.24
  17   1 -13    0.28    0.24
 -17   1  13    0.30    0.30
  16  -1 -13    0.92    0.25
 -16  -1  13    1.09    0.30
 -16   1  13    0.89    0.35
  16   1 -13    1.41    0.30
  15  -1 -13   13.56    0.81
 -15  -1  13   12.04    0.87
  15   1 -13   14.40    0.87
 -15   1  13   12.16    0.95
  14  -1 -13   20.52    1.08
 -14  -1  13   19.41    1.16
  14   1 -13   16.25    1.09
  14   1 -13   20.69    1.13
 -14   1  13   18.64    1.23
  13  -1 -13   13.74    0.88
 -13   1  13   14.99    1.05
  13   1 -13   15.12    0.85
  13   1 -13   16.32    0.94
  12  -1 -13    0.78    0.14
  12  -1 -13    0.95    0.22
  12   1 -13    0.98    0.24
 -12   1  13    0.49    0.29
  12   1 -13    0.88    0.19
  11   1 -13   -0.04    0.12
  11   1 -13    0.01    0.18
 -11   1  13   -0.28    0.22
  10   1 -13    0.13    0.18
 -10   1  13   -0.09    0.23
  10   1 -13    0.18    0.14
  -9   1  13    0.19    0.21
  -9   1  13    0.14    0.11
   9   1 -13    0.17    0.13
  -8  -1  13    0.49    0.08
  -8   1  13    0.68    0.22
  -7  -1  13    0.79    0.10
  -7   1  13    1.00    0.23
  -6  -1  13    8.75    0.44
  -6   1  13    7.03    0.57
  -5  -1  13    8.51    0.44
  -5   1  13    7.51    0.57
  -4  -1  13    0.37    0.07
  -4   1  13    0.36    0.09
  -4   1  13    0.46    0.19
  -3  -1  13    9.35    0.50
  -3   1  13    9.27    0.51
  -2  -1  13    0.10    0.07
  -2   1  13    0.03    0.08
  -1  -1  13   26.98    1.37
  -1   1  13   28.23    1.39
   0  -1  13   55.69    2.74
   0   1  13   56.79    2.76
   1  -1  13   22.22    1.11
   1   1  13   21.58    1.13
   2  -1  13    7.59    0.44
   2   1  13    7.73    0.47
   3  -1  13    8.72    0.50
   3   1  13    9.02    0.54
   4  -1  13   51.10    2.49
   4   1  13   49.79    2.52
   5  -1  13   28.25    1.41
  -5   1 -13   26.67    1.38
  -6  -1 -13   13.44    0.75
  -6   1 -13   13.95    0.79
  -6   1 -13   13.14    0.81
   6   1  13   12.95    0.79
   7  -1  13   24.81    1.27
  -7  -1 -13   23.73    1.26
   7   1  13   24.20    1.30
  -7   1 -13   23.31    1.30
  -8  -1 -13    2.16    0.25
   8  -1  13    1.81    0.24
   8   1  13    1.86    0.27
  -8   1 -13    1.88    0.28
   9  -1  13    7.61    0.51
  -9  -1 -13    6.37    0.47
   9   1  13    5.76    0.51
  -9   1 -13    6.69    0.52
  10  -1  13    4.34    0.40
 -10  -1 -13    4.37    0.39
 -10   1 -13    3.77    0.40
  10   1  13    4.00    0.41
 -11  -1 -13    1.69    0.26
  11  -1  13    1.38    0.28
 -11   1 -13    1.59    0.27
  11   1  13    1.54    0.30
  12  -1  13    3.42    0.37
 -12  -1 -13    3.59    0.37
 -12   1 -13    2.99    0.37
  12   1  13    3.69    0.42
  13  -1  13   10.46    0.69
 -13  -1 -13    9.74    0.65
 -13   1 -13    8.88    0.66
  13   1  13   10.11    0.71
  14  -1  13   -0.09    0.21
 -14  -1 -13    0.15    0.19
 -14   1 -13    0.14    0.20
  14   1  13    0.08    0.24
  15  -1  13   -0.03    0.20
 -15  -1 -13    0.18    0.17
 -15   1 -13    0.08    0.17
  15   1  13   -0.08    0.22
  19  -2 -13    0.00    0.17
 -19  -2  13   -0.18    0.19
 -19   2  13   -0.23    0.27
  19   2 -13    0.17    0.21
  18  -2 -13   10.99    0.68
 -18  -2  13   10.09    0.72
 -18   2  13   11.91    0.87
  18   2 -13   13.46    0.77
  17  -2 -13    0.23    0.20
 -17  -2  13    1.02    0.27
 -17   2  13    0.78    0.34
  17   2 -13    1.13    0.29
  16  -2 -13    2.32    0.29
 -16   2  13    2.16    0.45
  16   2 -13    2.81    0.38
  16   2 -13    2.77    0.28
  15  -2 -13   16.10    0.97
 -15   2  13   17.62    1.20
  15   2 -13   18.14    1.06
  15   2 -13   17.42    0.96
 -14   2  13    1.68    0.18
 -14   2  13    1.57    0.41
  14   2 -13    1.84    0.25
  14   2 -13    0.96    0.29
 -13   2  13   13.06    1.03
  13   2 -13   12.78    0.89
  13   2 -13   14.55    0.82
 -13   2  13   14.20    0.75
 -12   2  13   27.60    1.44
 -12   2  13   27.29    1.70
  12   2 -13   28.65    1.51
  12   2 -13   31.18    1.58
 -11   2  13    0.65    0.13
  11   2 -13    0.41    0.22
 -11   2  13    0.93    0.35
  11   2 -13    0.63    0.18
 -10   2  13   49.07    2.44
  10   2 -13   50.63    2.50
 -10   2  13   49.00    2.67
  10   2 -13   48.56    2.53
   9   2 -13    2.79    0.30
  -9   2  13    2.06    0.39
  -9   2  13    2.27    0.21
   9   2 -13    1.63    0.28
   8   2 -13    1.12    0.20
  -8   2  13    1.03    0.14
   8   2 -13    0.90    0.21
  -8   2  13    0.66    0.29
  -7  -2  13   19.62    0.95
   7   2 -13   16.02    1.11
   7   2 -13   19.05    1.02
  -7   2  13   18.39    1.15
  -7   2  13   18.89    0.97
  -6  -2  13   56.22    2.71
  -6   2  13   54.89    2.89
  -5  -2  13    2.79    0.19
  -5   2  13    2.68    0.37
  -4  -2  13   11.46    0.58
  -4   2  13   10.43    0.74
  -3  -2  13    2.85    0.19
  -3   2  13    2.03    0.32
  -2  -2  13    0.63    0.09
  -2   2  13    0.64    0.23
  -1  -2  13    2.13    0.17
  -1   2  13    1.66    0.29
  -1   2  13    2.17    0.24
   0  -2  13   37.88    1.95
   0   2  13   40.74    2.35
   0   2  13   41.91    2.02
   1  -2  13    0.29    0.09
   1   2  13    0.24    0.15
   2  -2  13   63.10    3.12
   2   2  13   64.87    3.18
   3  -2  13   17.05    0.87
  -3   2 -13   15.96    0.96
   3   2  13   17.63    0.88
  -3   2 -13   15.75    0.87
   3   2  13   14.85    1.11
   3   2  13   18.43    0.96
   4   2  13    0.20    0.10
  -4   2 -13    0.15    0.17
   4   2  13   -0.02    0.30
  -4   2 -13    0.03    0.08
  -5   2 -13    1.96    0.30
   5   2  13    2.41    0.22
   5   2  13    2.20    0.47
  -5   2 -13    2.46    0.22
   6   2  13    0.74    0.39
  -6   2 -13    1.85    0.19
  -6   2 -13    2.36    0.33
   6   2  13    2.05    0.20
  -7  -2 -13   32.60    1.60
   7   2  13   31.77    1.66
  -7   2 -13   32.55    1.67
  -7   2 -13   29.13    1.66
   7   2  13   27.84    1.83
   8  -2  13   17.55    0.97
  -8  -2 -13   18.65    0.97
   8   2  13   18.12    1.04
  -8   2 -13   18.02    1.04
  -8   2 -13   16.33    1.03
   8   2  13   15.19    1.21
   9  -2  13    0.65    0.19
  -9  -2 -13    0.82    0.18
  -9   2 -13    0.87    0.26
   9   2  13    0.81    0.26
  -9   2 -13    0.91    0.25
 -10  -2 -13   40.53    1.96
  10  -2  13   40.18    1.97
  10   2  13   37.01    2.01
 -10   2 -13   34.48    1.99
  11  -2  13    5.66    0.46
 -11  -2 -13    5.75    0.45
 -11   2 -13    5.39    0.49
  11   2  13    5.47    0.51
  12  -2  13    0.17    0.20
 -12  -2 -13   -0.17    0.16
 -12   2 -13    0.21    0.21
  12   2  13    0.02    0.24
 -13  -2 -13    0.45    0.19
  13  -2  13    0.42    0.20
 -13   2 -13    0.45    0.22
  13   2  13    0.21    0.24
 -14  -2 -13    1.32    0.22
  14  -2  13    1.18    0.23
 -14   2 -13    0.85    0.23
  14   2  13    1.18    0.26
  15  -2  13    3.57    0.31
 -15  -2 -13    3.34    0.30
 -15   2 -13    3.23    0.31
  15   2  13    3.71    0.35
  18   3 -13   16.47    0.92
 -18   3  13   15.79    1.02
 -17   3  13   12.07    0.88
  17   3 -13   12.07    0.76
  17   3 -13   10.97    0.64
  16  -3 -13    0.61    0.12
  16   3 -13    1.23    0.29
 -16   3  13    0.37    0.33
  16   3 -13    0.57    0.17
 -15   3  13    8.44    0.82
 -15   3  13    8.49    0.50
  15   3 -13    9.52    0.69
  15   3 -13    9.07    0.57
  14   3 -13   11.52    0.85
 -14   3  13   12.45    0.68
  14   3 -13   13.16    0.76
 -14   3  13   11.78    0.99
  13   3 -13   27.66    1.44
 -13   3  13   24.04    1.64
  13   3 -13   29.96    1.57
 -13   3  13   26.22    1.37
  13   3 -13   26.93    1.52
 -12   3  13    0.30    0.34
  12   3 -13    0.37    0.25
 -12   3  13    0.14    0.11
  12   3 -13    0.09    0.17
  12   3 -13   -0.22    0.15
  11   3 -13   31.63    1.77
 -11   3  13   35.45    1.73
 -11   3  13   31.33    1.99
  11   3 -13   36.13    1.80
  11   3 -13   36.10    1.86
 -10   3  13    0.87    0.15
  10   3 -13    1.42    0.28
  10   3 -13    0.72    0.20
 -10   3  13    0.46    0.33
  10   3 -13    1.42    0.23
   9   3 -13    3.34    0.33
   9   3 -13    3.74    0.36
  -9   3  13    3.68    0.53
  -9   3  13    3.10    0.27
   9   3 -13    4.05    0.42
   8   3 -13   27.45    1.46
   8   3 -13   25.95    1.41
  -8   3  13   27.31    1.36
  -8   3  13   25.54    1.60
   8   3 -13   26.73    1.42
   7   3 -13    4.91    0.44
  -7   3  13    3.76    0.54
   7   3 -13    4.61    0.37
   7   3 -13    4.06    0.36
  -7   3  13    4.81    0.32
  -7   3  13    4.06    0.36
   6   3 -13    7.15    0.48
  -6   3  13    7.60    0.44
   6   3 -13    6.83    0.48
   6   3 -13    6.37    0.52
  -6   3  13    6.50    0.47
  -6   3  13    7.25    0.69
   5   3 -13   22.19    1.15
   5   3 -13   20.73    1.14
  -5   3  13   19.47    1.32
   5   3 -13   21.83    1.20
  -5   3  13   21.47    1.38
  -5   3  13   22.24    1.11
  -5   3  13   21.67    1.15
   4   3 -13    4.09    0.34
   4   3 -13    4.66    0.34
  -4   3  13    4.63    0.37
  -4   3  13    4.68    0.55
  -4   3  13    4.74    0.31
   4   3 -13    5.06    0.46
   4   3 -13    4.62    0.41
  -4   3  13    4.42    0.58
  -3   3  13   65.38    3.15
   3   3 -13   60.98    3.17
   3   3 -13   65.83    3.24
   3   3 -13   64.40    3.18
  -3   3  13   69.02    3.44
  -3   3  13   62.28    3.35
   3   3 -13   68.44    3.27
  -3   3  13   61.79    3.18
  -2   3  13    0.46    0.14
   2   3 -13    0.21    0.22
  -2   3  13    0.45    0.31
   2   3 -13    0.36    0.12
  -2   3  13   -0.09    0.30
   2   3 -13    0.17    0.16
  -1   3  13   43.29    2.45
   1   3 -13   46.11    2.27
   1   3 -13   44.72    2.21
   1   3 -13   47.11    2.31
  -1   3  13   40.65    2.37
  -1   3  13   43.81    2.21
   0   3  13   12.53    0.73
   0   3  13   12.78    0.98
   0   3  13   13.26    0.93
   0   3 -13   13.84    0.72
   0   3 -13   12.54    0.82
   0   3 -13   13.48    0.79
   1   3  13   40.14    1.99
  -1   3 -13   40.42    2.04
   1   3  13   37.26    2.23
   1   3  13   37.39    2.14
  -1   3 -13   40.92    1.99
  -1   3 -13   41.26    2.09
   2   3  13    0.12    0.28
  -2   3 -13    0.26    0.20
   2   3  13   -0.07    0.28
  -2   3 -13    0.46    0.16
   2   3  13    0.11    0.11
  -2   3 -13    0.38    0.11
  -3   3 -13    7.16    0.58
  -3   3 -13    7.68    0.51
   3   3  13    7.27    0.78
  -3   3 -13    7.45    0.45
   3   3  13    7.38    0.46
   3   3  13    7.24    0.64
  -4   3 -13   42.54    2.10
   4   3  13   50.84    2.58
   4   3  13   38.51    2.37
  -4   3 -13   40.57    2.21
   4   3  13   43.48    2.11
  -4   3 -13   40.75    2.15
  -5   3 -13    2.22    0.34
   5   3  13    2.48    0.23
  -5   3 -13    2.18    0.26
  -5   3 -13    2.95    0.24
   5   3  13    2.73    0.54
  -6   3 -13   24.77    1.42
   6   3  13   27.25    1.30
  -6   3 -13   25.01    1.29
  -6   3 -13   25.01    1.33
   6   3  13   22.61    1.60
  -7   3 -13    0.37    0.11
   7   3  13    0.60    0.41
  -7   3 -13    0.38    0.25
  -7   3 -13    0.27    0.15
   8  -3  13    6.07    0.44
  -8  -3 -13    6.60    0.43
  -8   3 -13    5.71    0.41
  -8   3 -13    5.17    0.51
   8   3  13    6.07    0.74
   9  -3  13   59.20    2.93
  -9  -3 -13   63.76    2.93
  -9   3 -13   57.90    2.90
   9   3  13   53.89    3.14
  -9   3 -13   58.51    2.99
   9   3  13   56.62    3.21
  -9   3 -13   59.57    3.00
 -10  -3 -13    4.73    0.38
  10  -3  13    4.00    0.36
  10   3  13    5.04    0.47
 -10   3 -13    4.76    0.44
 -10   3 -13    4.83    0.45
  10   3  13    3.48    0.56
  11  -3  13    8.12    0.56
 -11  -3 -13    8.75    0.54
 -11   3 -13    7.71    0.58
  11   3  13    9.17    0.64
 -11   3 -13    7.43    0.60
  12  -3  13    0.20    0.18
 -12  -3 -13    0.05    0.15
  12   3  13    0.09    0.22
 -12   3 -13    0.07    0.19
 -13  -3 -13    4.07    0.34
  13  -3  13    3.60    0.33
 -13   3 -13    4.41    0.37
  13   3  13    3.81    0.38
  14  -3  13    2.46    0.33
 -14  -3 -13    2.08    0.22
 -14   3 -13    1.92    0.24
  14   3  13    2.48    0.28
  16  -4 -13    1.98    0.18
  16   4 -13    2.77    0.25
  16   4 -13    3.26    0.33
 -16   4  13    3.03    0.43
  15   4 -13    6.45    0.50
 -15   4  13    4.65    0.58
 -15   4  13    4.76    0.31
  15   4 -13    5.23    0.38
  15   4 -13    5.12    0.39
 -14   4  13    6.63    0.40
  14   4 -13    6.75    0.55
  14   4 -13    6.54    0.46
 -14   4  13    6.59    0.70
  14   4 -13    6.19    0.46
  13   4 -13    1.12    0.29
  13   4 -13    2.06    0.27
 -13   4  13    2.05    0.20
 -13   4  13    1.14    0.40
  13   4 -13    2.18    0.27
  12   4 -13    1.54    0.30
  12   4 -13    1.45    0.25
 -12   4  13    1.14    0.27
 -12   4  13    1.31    0.41
  12   4 -13    1.07    0.24
 -12   4  13    1.49    0.18
  11   4 -13    0.05    0.17
  11   4 -13    0.31    0.18
 -11   4  13    0.14    0.16
 -11   4  13   -0.02    0.11
 -11   4  13    0.80    0.39
  11   4 -13    0.44    0.23
  10   4 -13   55.20    2.71
  10   4 -13   56.38    2.77
 -10   4  13   54.09    2.65
 -10   4  13   52.49    2.93
 -10   4  13   49.83    2.69
  10   4 -13   53.96    2.71
  -9   4  13    6.15    0.41
   9   4 -13    6.64    0.48
  -9   4  13    6.35    0.72
  -9   4  13    5.52    0.46
   9   4 -13    5.60    0.46
   9   4 -13    6.58    0.56
  -8   4  13    4.19    0.40
   8   4 -13    5.29    0.43
  -8   4  13    4.72    0.35
   8   4 -13    4.97    0.41
  -8   4  13    4.48    0.61
   8   4 -13    5.43    0.48
  -7   4  13    5.99    0.47
   7   4 -13    6.01    0.52
   7   4 -13    6.13    0.48
  -7   4  13    6.42    0.41
  -7   4  13    5.67    0.69
   7   4 -13    6.68    0.46
  -6   4  13    3.80    0.34
  -6   4  13    3.58    0.29
   6   4 -13    3.68    0.33
   6   4 -13    3.46    0.37
  -6   4  13    2.96    0.51
   6   4 -13    4.53    0.37
   5   4 -13    0.44    0.14
   5   4 -13    0.06    0.14
   5   4 -13   -0.02    0.17
  -5   4  13    0.25    0.31
  -5   4  13    0.26    0.11
  -5   4  13    0.15    0.15
  -4   4  13   19.70    1.34
  -4   4  13   20.96    1.08
   4   4 -13   21.37    1.19
  -4   4  13   21.92    1.14
   4   4 -13   21.92    1.13
   4   4 -13   20.07    1.11
  -3   4  13    6.83    0.42
  -3   4  13    6.61    0.71
   3   4 -13    7.55    0.48
   3   4 -13    7.28    0.55
  -3   4  13    7.41    0.49
  -3   4  13    6.96    0.81
   2   4 -13    3.10    0.28
  -2   4  13    3.36    0.49
  -2   4  13    2.82    0.28
   2   4 -13    3.54    0.43
  -2   4  13    2.66    0.54
   2   4 -13    2.84    0.32
  -1   4  13    3.79    0.61
   1   4 -13    4.05    0.39
  -1   4  13    3.38    0.31
   1   4 -13    3.64    0.31
  -1   4  13    4.35    0.55
   1   4 -13    3.57    0.45
   0   4  13   57.32    3.20
   0   4  13   59.42    2.91
   0   4 -13   62.43    2.97
   0   4 -13   56.89    2.90
   0   4  13   56.26    3.09
   0   4 -13   59.74    3.04
   1   4  13    1.85    0.48
  -1   4 -13    2.09    0.22
  -1   4 -13    2.56    0.30
   1   4  13    2.09    0.42
   1   4  13    2.54    0.24
  -1   4 -13    2.02    0.36
   2   4  13    0.33    0.30
  -2   4 -13    0.24    0.16
  -2   4 -13    0.01    0.10
   2   4  13    0.01    0.36
   2   4  13    0.12    0.12
  -2   4 -13    0.34    0.25
   3   4  13   33.61    1.73
   3   4  13   31.65    2.03
  -3   4 -13   33.55    1.72
   3   4  13   35.13    1.91
  -3   4 -13   36.15    1.79
  -3   4 -13   35.11    1.87
  -4   4 -13   31.68    1.63
  -4   4 -13   31.06    1.56
   4   4  13   27.45    1.87
   4   4  13   31.34    1.57
   4   4  13   32.26    1.74
  -4   4 -13   30.39    1.70
   5   4  13    1.62    0.49
   5   4  13    1.79    0.20
   5   4  13    1.41    0.34
  -5   4 -13    1.86    0.25
  -5   4 -13    1.97    0.20
  -5   4 -13    2.06    0.34
  -6   4 -13    0.13    0.22
   6   4  13    0.00    0.11
  -6   4 -13    0.11    0.10
   6   4  13    0.39    0.39
  -6   4 -13    0.00    0.15
   6   4  13    0.61    0.27
   7   4  13    0.34    0.13
  -7   4 -13    0.21    0.15
  -7   4 -13    0.62    0.28
   7   4  13    0.37    0.41
   7   4  13    0.54    0.25
  -8  -4 -13   10.53    0.59
   8  -4  13    9.52    0.60
  -8   4 -13    9.37    0.70
   8   4  13    9.88    0.67
  -8   4 -13   10.27    0.59
   8   4  13    8.72    0.87
  -9  -4 -13    6.58    0.42
   9  -4  13    5.61    0.42
  -9   4 -13    5.55    0.50
   9   4  13    6.03    0.47
   9   4  13    6.14    0.69
  -9   4 -13    6.06    0.40
 -10  -4 -13    8.12    0.50
  10  -4  13    8.28    0.51
 -10   4 -13    8.00    0.47
 -10   4 -13    8.22    0.58
  10   4  13    6.99    0.70
 -11  -4 -13    8.55    0.49
  11  -4  13    7.63    0.49
 -11   4 -13    7.49    0.51
  11   4  13    6.34    0.63
 -11   4 -13    7.33    0.43
 -12  -4 -13    0.25    0.13
 -12   4 -13    0.11    0.14
 -12   4 -13    0.17    0.08
 -14   5  13   12.22    0.65
 -14   5  13   12.58    0.85
  14   5 -13   12.52    0.74
  14   5 -13   12.93    0.69
  14   5 -13   12.77    0.70
  13   5 -13   14.99    0.80
 -13   5  13   13.69    0.77
  13   5 -13   15.41    0.86
  13   5 -13   14.36    0.79
 -13   5  13   14.89    0.75
 -13   5  13   12.89    0.98
 -12   5  13    6.14    0.44
 -12   5  13    6.50    0.67
  12   5 -13    6.17    0.52
 -12   5  13    6.71    0.40
  12   5 -13    6.64    0.47
  12   5 -13    7.03    0.46
 -11   5  13    4.99    0.62
 -11   5  13    5.29    0.40
  11   5 -13    5.59    0.43
  11   5 -13    5.12    0.40
 -11   5  13    5.62    0.35
  11   5 -13    4.89    0.48
  10   5 -13    1.34    0.22
  10   5 -13    1.07    0.22
  10   5 -13    1.16    0.28
 -10   5  13    1.15    0.21
 -10   5  13    1.35    0.17
 -10   5  13    0.87    0.39
   9   5 -13    2.48    0.35
  -9   5  13    2.95    0.52
  -9   5  13    2.64    0.24
   9   5 -13    2.87    0.30
   9   5 -13    2.49    0.29
  -9   5  13    2.11    0.27
  -8   5  13    5.15    0.43
   8   5 -13    5.43    0.42
  -8   5  13    5.84    0.37
  -8   5  13    5.28    0.64
   8   5 -13    5.73    0.50
   8   5 -13    5.24    0.43
  -7   5  13    1.22    0.17
   7   5 -13    0.63    0.18
  -7   5  13    0.60    0.38
  -7   5  13    0.81    0.20
   7   5 -13    0.39    0.23
   7   5 -13    1.10    0.20
   6   5 -13    0.72    0.19
  -6   5  13    0.63    0.19
   6   5 -13    0.91    0.18
   6   5 -13    0.92    0.24
  -6   5  13    0.62    0.14
  -6   5  13    1.13    0.39
   5   5 -13    6.81    0.48
  -5   5  13    7.30    0.73
   5   5 -13    6.93    0.56
  -5   5  13    6.66    0.42
  -5   5  13    7.52    0.50
   4   5 -13    0.48    0.16
  -4   5  13    0.10    0.16
  -4   5  13    0.37    0.11
  -4   5  13    0.68    0.34
   4   5 -13    0.54    0.20
  -3   5  13    1.78    0.23
  -3   5  13    1.31    0.40
   3   5 -13    1.85    0.27
   3   5 -13    1.91    0.23
   2   5 -13    0.33    0.14
  -2   5  13    0.00    0.14
  -2   5  13    0.01    0.37
   2   5 -13    0.05    0.17
  -2   5  13    0.38    0.32
  -1   5  13   13.58    0.73
  -1   5  13   10.81    1.03
   1   5 -13   12.63    0.77
  -1   5  13   12.58    0.95
   1   5 -13    9.39    0.83
   1   5 -13   13.74    0.71
   0   5 -13   30.80    1.69
   0   5 -13   29.72    1.54
   0   5  13   28.98    1.86
   0   5 -13   30.42    1.60
   0   5  13   30.32    1.55
   0   5  13   31.00    1.76
   1   5  13    5.09    0.59
  -1   5 -13    6.20    0.47
   1   5  13    5.30    0.71
  -1   5 -13    6.44    0.58
  -1   5 -13    6.03    0.39
   1   5  13    5.93    0.41
  -2   5 -13    1.25    0.16
   2   5  13    1.50    0.38
  -2   5 -13    1.20    0.22
   2   5  13    1.45    0.19
  -2   5 -13    1.51    0.34
   2   5  13    1.54    0.48
   3   5  13    3.65    0.61
  -3   5 -13    3.61    0.44
  -3   5 -13    3.41    0.33
   3   5  13    3.59    0.29
  -3   5 -13    3.85    0.28
   3   5  13    4.05    0.50
  -4   5 -13   46.33    2.28
  -4   5 -13   45.68    2.36
  -4   5 -13   45.14    2.22
   4   5  13   45.77    2.23
   4   5  13   41.81    2.51
   4   5  13   43.97    2.37
   5   5  13   14.42    1.12
   5   5  13   15.46    0.98
  -5   5 -13   15.81    0.88
  -5   5 -13   17.13    0.98
   5   5  13   16.30    0.84
  -5   5 -13   15.27    0.82
   6   5  13    6.73    0.73
  -6   5 -13    7.88    0.45
   6   5  13    8.50    0.61
   6   5  13    8.08    0.47
  -6   5 -13    7.91    0.51
  -6   5 -13    8.97    0.61
  -7  -5 -13    5.11    0.35
   7  -5  13    4.54    0.35
   7   5  13    4.81    0.59
  -7   5 -13    5.29    0.36
  -7   5 -13    4.63    0.44
   7   5  13    4.93    0.44
  -8  -5 -13    5.72    0.37
  -8   5 -13    6.05    0.46
   8   5  13    3.79    0.52
   8   5  13    5.43    0.44
  -8   5 -13    5.87    0.37
  -9  -5 -13    0.88    0.15
   9   5  13    0.77    0.31
  -9   5 -13    0.84    0.14
   9   5  13    0.79    0.19
  -9   5 -13    0.86    0.20
 -10   5 -13    2.03    0.22
  10   5  13    1.49    0.29
 -10   5 -13    2.05    0.16
 -10   6  13    0.07    0.11
 -10   6  13    0.41    0.27
  10   6 -13    0.20    0.12
  10   6 -13    0.04    0.17
  10   6 -13    0.18    0.11
   9   6 -13    3.26    0.26
  -9   6  13    3.71    0.45
  -9   6  13    3.81    0.29
   9   6 -13    3.20    0.32
   9   6 -13    4.00    0.29
   8   6 -13    6.07    0.41
  -8   6  13    6.49    0.61
   8   6 -13    6.23    0.42
   8   6 -13    6.32    0.47
  -8   6  13    6.54    0.42
  -7   6  13    2.29    0.41
  -7   6  13    2.12    0.23
   7   6 -13    2.47    0.23
   7   6 -13    2.05    0.27
  -6   6  13    0.54    0.32
  -6   6  13    0.29    0.15
   6   6 -13    0.56    0.20
   6   6 -13    0.58    0.15
  -5   6  13    2.18    0.40
   5   6 -13    1.79    0.26
  -5   6  13    1.61    0.21
   5   6 -13    1.92    0.21
  -4   6  13    0.56    0.16
   4   6 -13    0.84    0.20
   4   6 -13    0.83    0.14
  -4   6  13    0.66    0.31
   3   6 -13    1.68    0.24
  -3   6  13    2.04    0.22
  -3   6  13    2.06    0.37
   2   6 -13    8.48    0.55
   2   6 -13    8.31    0.49
  -2   6  13    8.20    0.70
  -2   6  13    8.68    0.51
   1   6 -13    5.49    0.44
   1   6 -13    5.99    0.38
  -1   6  13    6.47    0.40
  -1   6  13    7.06    0.60
   0   6 -13    1.69    0.16
   0   6  13    1.12    0.32
   0   6 -13    1.31    0.20
   0   6  13    1.09    0.41
   0   6  13    1.83    0.19
  -1   6 -13   13.99    0.74
   1   6  13   13.82    1.00
   1   6  13   14.68    0.75
  -1   6 -13   15.45    0.80
  -1   6 -13   12.06    0.84
   1   6  13   14.08    0.91
   2   6  13    2.34    0.44
   2   6  13    3.42    0.25
  -2   6 -13    3.51    0.36
  -2   6 -13    3.21    0.22
  -2   6 -13    2.90    0.27
   2   6  13    3.00    0.38
   3   6  13    3.56    0.38
  -3   6 -13    3.32    0.28
  -3   6 -13    3.61    0.36
  -3   6 -13    3.28    0.23
   3   6  13    3.71    0.25
   3   6  13    4.00    0.50
   4   6  13    0.91    0.24
  -4   6 -13    1.04    0.23
   4   6  13    0.99    0.13
   4   6  13    0.93    0.33
  -4   6 -13    1.23    0.16
   5   6  13    9.34    0.63
   5   6  13   10.87    0.75
  -5   6 -13   10.68    0.63
  -5   6 -13   10.01    0.56
  -6  -6 -13    5.25    0.33
  -6   6 -13    5.53    0.34
   6   6  13    4.38    0.47
   6   6  13    5.11    0.40
  -6   6 -13    5.82    0.40
 -20   0  14    0.39    0.22
  20   0 -14    0.04    0.18
 -19   0  14    3.65    0.45
  19   0 -14    4.94    0.41
 -18   0  14    2.47    0.39
  18   0 -14    2.09    0.31
 -17   0  14    2.83    0.44
  17   0 -14    3.16    0.37
  16   0 -14    0.07    0.22
 -16   0  14    0.09    0.26
  15   0 -14    5.69    0.49
 -15   0  14    6.00    0.63
  14   0 -14    9.02    0.64
 -14   0  14    7.88    0.70
  13   0 -14    1.80    0.30
 -13   0  14    2.30    0.40
 -12   0  14    8.39    0.72
  12   0 -14    9.91    0.65
 -11   0  14    0.91    0.22
  11   0 -14    0.75    0.21
  10   0 -14   78.41    3.79
  10   0 -14   70.38    3.81
 -10   0  14   82.70    3.89
   9   0 -14   17.57    0.97
  -9   0  14   19.18    1.08
  -6   0  14   11.89    0.62
  -5   0  14    2.88    0.21
  -4   0  14    9.46    0.51
  -3   0  14   13.23    0.69
  -2   0  14    0.07    0.07
  -1   0  14    5.76    0.35
   0   0  14   10.46    0.57
   1   0  14   65.82    3.22
   2   0  14    2.99    0.24
   3   0  14   28.83    1.47
   4   0  14   29.19    1.51
  -5   0 -14   20.50    1.09
   5   0  14   20.76    1.10
   6   0  14   36.76    1.90
  -6   0 -14   37.94    1.90
   7   0  14   48.67    2.46
  -7   0 -14   48.69    2.45
  -8   0 -14    6.95    0.49
   8   0  14    6.50    0.51
   9   0  14    9.35    0.65
  -9   0 -14    9.01    0.61
 -10   0 -14    2.54    0.31
  10   0  14    2.56    0.34
  11   0  14    5.87    0.48
 -11   0 -14    4.53    0.44
  12   0  14    5.41    0.48
 -12   0 -14    5.10    0.46
 -13   0 -14    0.16    0.19
  13   0  14    0.24    0.24
  14   0  14    0.80    0.25
 -14   0 -14    1.20    0.24
  15   0  14    1.62    0.26
 -15   0 -14    1.58    0.24
  19  -1 -14    1.45    0.24
 -19  -1  14    1.54    0.28
  19   1 -14    1.37    0.27
 -19   1  14    1.16    0.33
  18  -1 -14   16.42    0.94
 -18  -1  14   15.35    0.99
  18   1 -14   17.30    0.97
 -18   1  14   16.38    1.06
  17  -1 -14    5.29    0.45
 -17  -1  14    5.58    0.55
  17   1 -14    6.14    0.51
 -17   1  14    5.27    0.60
 -16  -1  14    0.26    0.24
  16  -1 -14    0.10    0.20
 -16   1  14   -0.06    0.28
  16   1 -14    0.28    0.24
  15  -1 -14    2.76    0.33
 -15  -1  14    2.65    0.40
  15   1 -14    2.39    0.35
 -15   1  14    2.41    0.44
  14  -1 -14    3.84    0.36
 -14   1  14    2.83    0.47
  14   1 -14    3.06    0.38
  13  -1 -14   62.48    3.25
 -13   1  14   67.14    3.43
  13   1 -14   66.34    3.30
  12  -1 -14    4.23    0.33
  12   1 -14    4.60    0.44
  12   1 -14    5.06    0.38
 -12   1  14    4.28    0.54
  11  -1 -14    3.23    0.27
 -11   1  14    2.83    0.45
  11   1 -14    2.88    0.34
  11   1 -14    2.73    0.29
  10  -1 -14    5.55    0.38
  10   1 -14    5.59    0.41
 -10   1  14    6.12    0.63
  10   1 -14    5.45    0.47
   9  -1 -14   36.68    1.75
  -9   1  14   30.12    1.89
   9   1 -14   35.21    1.81
  -9   1  14   35.97    1.88
  -8  -1  14    3.01    0.21
   8  -1 -14    3.28    0.27
  -8   1  14    3.06    0.49
   8   1 -14    2.38    0.32
   8   1 -14    3.05    0.28
  -8   1  14    2.63    0.37
  -7  -1  14   38.36    1.89
  -6  -1  14   19.23    0.97
  -5  -1  14   19.29    0.98
  -4  -1  14  101.09    4.90
  -4   1  14  102.03    4.96
  -3  -1  14   18.56    0.92
  -3   1  14   17.51    0.93
  -2  -1  14    1.59    0.15
  -2   1  14    1.55    0.17
  -1  -1  14   51.95    2.54
  -1   1  14   51.96    2.56
   0  -1  14    7.44    0.42
   0   1  14    7.08    0.44
   1  -1  14    7.87    0.45
   1   1  14    7.54    0.48
   2  -1  14   13.80    0.76
   2   1  14   14.74    0.79
   3  -1  14   17.76    0.92
  -3   1 -14   18.59    1.17
  -3   1 -14   16.08    0.90
   3   1  14   17.74    0.98
  -4   1 -14    0.58    0.22
   4   1  14    0.42    0.33
  -4   1 -14    1.08    0.14
  -5  -1 -14    2.60    0.24
   5   1  14    2.09    0.42
   5   1  14    2.25    0.27
  -5   1 -14    1.81    0.29
   6  -1  14    2.71    0.27
  -6  -1 -14    2.71    0.26
  -6   1 -14    3.18    0.31
   6   1  14    2.24    0.28
  -6   1 -14    2.64    0.34
   7  -1  14   30.75    1.55
  -7  -1 -14   29.33    1.53
   7   1  14   29.23    1.56
  -7   1 -14   28.94    1.56
   8  -1  14   80.61    3.89
  -8  -1 -14   82.02    3.89
   8   1  14   77.53    3.91
  -8   1 -14   74.36    3.90
  -9  -1 -14    3.52    0.34
   9  -1  14    3.53    0.36
   9   1  14    3.45    0.37
  -9   1 -14    3.57    0.37
  10  -1  14   18.42    1.01
 -10  -1 -14   17.35    0.98
 -10   1 -14   15.78    0.99
  10   1  14   17.43    1.02
 -11  -1 -14    0.96    0.23
  11  -1  14    1.38    0.27
  11   1  14    1.12    0.28
 -11   1 -14    1.00    0.25
  12  -1  14    6.44    0.52
 -12  -1 -14    5.90    0.49
 -12   1 -14    6.36    0.51
  12   1  14    5.81    0.51
  13  -1  14    7.76    0.57
 -13  -1 -14    7.00    0.52
  13   1  14    6.57    0.55
 -13   1 -14    7.17    0.54
 -14  -1 -14   16.36    0.91
  14  -1  14   16.55    0.93
 -14   1 -14   15.32    0.91
  14   1  14   15.86    0.94
  15  -1  14    0.19    0.18
 -15  -1 -14    0.53    0.17
 -15   1 -14    0.08    0.16
  15   1  14    0.27    0.20
 -19   2  14    4.02    0.45
  19   2 -14    4.33    0.39
  18  -2 -14   -0.04    0.17
 -18   2  14    0.31    0.29
  18   2 -14    0.31    0.25
  17  -2 -14   27.36    1.67
  17   2 -14   33.04    1.64
 -17   2  14   29.93    1.73
  16   2 -14   -0.02    0.24
 -16   2  14   -0.14    0.31
 -15   2  14    3.01    0.50
  15   2 -14    2.56    0.29
  15   2 -14    2.99    0.38
  14  -2 -14   10.31    0.58
 -14   2  14    7.63    0.81
  14   2 -14   10.56    0.63
  14   2 -14    9.21    0.71
  13   2 -14    8.05    0.53
  13   2 -14    8.31    0.64
 -13   2  14    6.82    0.75
 -12   2  14    9.50    0.54
  12   2 -14    9.00    0.60
 -12   2  14    9.71    0.84
  12   2 -14    9.91    0.69
 -11   2  14    7.79    0.76
  11   2 -14    8.22    0.62
 -11   2  14    7.94    0.47
  11   2 -14    8.01    0.54
  10   2 -14    4.27    0.43
 -10   2  14    5.02    0.61
  10   2 -14    4.88    0.39
 -10   2  14    4.39    0.31
  -9   2  14    0.10    0.26
   9   2 -14    0.45    0.16
  -9   2  14    0.35    0.11
   9   2 -14    0.24    0.19
  -8   2  14    0.43    0.11
   8   2 -14    0.62    0.17
  -8   2  14    0.06    0.27
   8   2 -14    0.47    0.19
   7   2 -14   16.45    0.92
  -7   2  14   15.82    0.83
  -7   2  14   15.08    1.03
   7   2 -14   16.41    0.88
  -7   2  14   13.70    1.02
  -6   2  14    4.51    0.50
   6   2 -14    4.02    0.38
   6   2 -14    4.40    0.35
  -6   2  14    4.44    0.54
  -6   2  14    4.04    0.29
  -6   2  14    4.59    0.53
   6   2 -14    5.26    0.44
  -5  -2  14    2.24    0.21
  -5   2  14    3.41    0.72
  -5   2  14    1.82    0.32
   5   2 -14    2.46    0.26
   5   2 -14    1.45    0.31
  -4  -2  14    0.35    0.08
  -4   2  14    0.56    0.24
  -3  -2  14   28.40    1.37
  -3   2  14   26.00    1.53
  -2  -2  14    3.31    0.23
  -1  -2  14   13.73    0.77
  -1   2  14   15.67    0.84
   1   2 -14   15.72    1.08
  -1   2  14   17.34    1.34
   0  -2  14    0.41    0.10
   0   2 -14    0.30    0.11
   0   2  14    0.66    0.29
   0   2  14    0.62    0.17
   0   2 -14    0.52    0.19
  -1   2 -14    0.24    0.17
   1   2  14    0.15    0.28
   1   2  14    0.36    0.11
   1   2  14    0.69    0.17
  -1   2 -14    0.11    0.09
   2   2  14    0.67    0.32
  -2   2 -14    0.66    0.20
   2   2  14    1.03    0.15
  -2   2 -14    1.00    0.14
   3   2  14    8.35    0.49
  -3   2 -14    8.25    0.48
   3   2  14    7.53    0.77
  -3   2 -14    7.90    0.58
   4   2  14    3.25    0.26
  -4   2 -14    2.55    0.34
  -4   2 -14    3.23    0.25
   4   2  14    2.75    0.50
  -5   2 -14   13.97    0.89
  -5   2 -14   14.37    0.77
   5   2  14   13.14    1.06
   5   2  14   15.11    0.78
  -6   2 -14   14.37    0.91
  -6   2 -14   15.67    0.79
   6   2  14   12.97    1.08
  -7  -2 -14   10.94    0.65
   7  -2  14   11.56    0.66
  -7   2 -14   10.58    0.74
   7   2  14    9.22    0.93
   7   2  14   11.21    0.77
   8  -2  14    0.11    0.16
  -8  -2 -14    0.47    0.15
  -8   2 -14    0.14    0.22
   8   2  14    0.61    0.24
  -8   2 -14    0.48    0.23
   8   2  14    0.11    0.37
  -9  -2 -14    1.98    0.25
   9  -2  14    1.88    0.26
  -9   2 -14    1.34    0.31
  -9   2 -14    1.65    0.29
   9   2  14    1.41    0.30
  10  -2  14    3.89    0.36
 -10  -2 -14    3.65    0.34
 -10   2 -14    3.77    0.39
  10   2  14    3.26    0.39
 -11  -2 -14    4.40    0.38
  11  -2  14    4.12    0.38
  11   2  14    4.00    0.42
 -11   2 -14    3.56    0.40
  12  -2  14   -0.04    0.20
 -12  -2 -14    0.21    0.17
  12   2  14    0.26    0.24
 -12   2 -14    0.37    0.20
  13  -2  14   16.26    0.94
 -13  -2 -14   16.62    0.93
 -13   2 -14   16.61    0.95
  13   2  14   17.17    0.98
 -14  -2 -14    7.14    0.47
  14  -2  14    6.41    0.48
 -14   2 -14    6.82    0.48
  14   2  14    6.61    0.51
 -18   3  14    1.57    0.33
  18   3 -14    1.59    0.26
 -17  -3  14    8.95    0.55
 -17   3  14    8.40    0.75
  17   3 -14    9.81    0.65
  16  -3 -14    0.01    0.10
  16   3 -14    0.11    0.24
 -16   3  14    0.37    0.34
  16   3 -14    0.23    0.14
  15  -3 -14    1.39    0.17
 -15   3  14    2.13    0.44
  15   3 -14    1.82    0.33
  15   3 -14    2.54    0.26
 -14   3  14    1.56    0.17
  14   3 -14    1.55    0.23
 -14   3  14    2.05    0.45
  14   3 -14    2.16    0.34
 -13   3  14    0.42    0.37
  13   3 -14    0.28    0.25
  13   3 -14    0.47    0.19
 -13   3  14    0.47    0.12
 -12   3  14    7.09    0.79
  12   3 -14    9.02    0.69
  12   3 -14    8.98    0.66
 -12   3  14    8.45    0.50
  12   3 -14    8.75    0.57
 -11   3  14   15.89    1.15
  11   3 -14   14.62    0.90
  11   3 -14   15.01    1.00
  11   3 -14   16.81    0.92
 -11   3  14   16.94    0.86
  10   3 -14    9.30    0.68
 -10   3  14    9.52    0.89
 -10   3  14    8.91    0.52
  10   3 -14    9.11    0.58
  10   3 -14    7.53    0.56
  -9   3  14   22.04    1.44
   9   3 -14   23.18    1.29
  -9   3  14   22.31    1.17
   9   3 -14   23.41    1.23
   9   3 -14   22.10    1.21
   8   3 -14    8.74    0.58
   8   3 -14    9.33    0.59
  -8   3  14    9.85    0.83
   8   3 -14    9.43    0.66
  -8   3  14    9.05    0.53
   7   3 -14    7.02    0.46
   7   3 -14    7.09    0.55
  -7   3  14    6.72    0.42
   7   3 -14    6.63    0.47
  -7   3  14    6.27    0.56
  -7   3  14    5.46    0.66
  -6   3  14    2.98    0.24
  -6   3  14    2.64    0.45
   6   3 -14    2.51    0.32
  -6   3  14    3.05    0.28
   6   3 -14    2.79    0.28
   6   3 -14    3.20    0.30
   5   3 -14   10.32    0.62
   5   3 -14   10.05    0.62
   5   3 -14   11.25    0.70
  -5   3  14   10.50    0.84
  -5   3  14   11.12    0.59
  -5   3  14   10.45    0.63
  -5   3  14   10.06    0.88
   4   3 -14    3.77    0.29
  -4   3  14    2.62    0.46
  -4   3  14    2.99    0.51
  -4   3  14    3.18    0.25
   4   3 -14    3.51    0.34
  -4   3  14    2.77    0.28
   4   3 -14    3.15    0.29
   4   3 -14    2.84    0.38
  -3   3  14    2.01    0.22
   3   3 -14    2.18    0.34
   3   3 -14    2.18    0.29
  -3   3  14    2.56    0.44
   3   3 -14    2.14    0.23
  -3   3  14    2.70    0.50
   3   3 -14    2.38    0.23
   2  -3 -14   16.77    0.91
  -2   3  14   17.36    0.94
   2   3 -14   16.79    1.00
   2   3 -14   18.28    0.93
  -2   3  14   17.89    1.20
   2   3 -14   19.09    1.05
  -2   3  14   15.94    1.12
  -1   3  14    3.72    0.31
  -1   3  14    4.83    0.55
   1   3 -14    4.42    0.31
   1   3 -14    4.03    0.43
   1   3 -14    3.71    0.36
  -1   3  14    5.15    0.63
   0   3 -14    0.20    0.10
   0   3  14    0.15    0.27
   0   3 -14    0.43    0.21
   0   3 -14    0.37    0.17
   0   3  14    0.05    0.11
   0   3  14    0.38    0.33
   1   3  14    6.26    0.68
   1   3  14    5.61    0.60
  -1   3 -14    5.91    0.39
  -1   3 -14    6.43    0.54
   1   3  14    6.56    0.40
  -1   3 -14    5.79    0.46
   2   3  14    0.61    0.39
   2   3  14    1.04    0.16
  -2   3 -14    1.21    0.27
  -2   3 -14    1.45    0.17
  -2   3 -14    0.86    0.20
   3   3  14    8.90    0.53
   3   3  14    9.45    0.91
  -3   3 -14    9.41    0.66
  -3   3 -14    8.33    0.57
  -3   3 -14    8.87    0.52
   4   3  14    2.63    0.25
  -4   3 -14    2.91    0.25
  -4   3 -14    2.94    0.39
   4   3  14    3.20    0.57
  -4   3 -14    2.57    0.28
   5   3  14   18.81    1.34
   5   3  14   20.29    1.03
  -5   3 -14   19.61    1.16
  -5   3 -14   20.05    1.02
  -5   3 -14   18.65    1.06
  -6   3 -14   -0.05    0.13
  -6   3 -14    0.20    0.11
  -6   3 -14    0.07    0.22
   6   3  14    0.09    0.11
   6   3  14    0.43    0.40
   7   3  14    4.36    0.64
  -7   3 -14    5.26    0.37
  -7   3 -14    4.58    0.48
   8  -3  14    3.45    0.32
  -8  -3 -14    4.51    0.34
   8   3  14    2.92    0.57
  -8   3 -14    4.20    0.44
   9  -3  14    0.11    0.16
  -9  -3 -14    0.26    0.15
   9   3  14    0.24    0.38
  -9   3 -14    0.24    0.24
 -10  -3 -14    0.46    0.16
  10  -3  14    0.36    0.18
 -10   3 -14    0.80    0.24
  10   3  14   -0.05    0.36
 -10   3 -14    0.35    0.21
  10   3  14    0.82    0.37
 -11  -3 -14    1.02    0.19
  11  -3  14    0.58    0.20
 -11   3 -14    1.02    0.24
  11   3  14    1.10    0.25
 -12  -3 -14    9.19    0.54
  12  -3  14    8.67    0.55
  12   3  14    8.89    0.59
 -12   3 -14    7.48    0.56
  13  -3  14    2.25    0.25
 -13  -3 -14    2.42    0.24
  13   3  14    2.59    0.29
 -13   3 -14    2.37    0.26
  16  -4 -14    0.81    0.12
  16   4 -14    1.59    0.25
  16   4 -14    1.42    0.17
 -16   4  14    1.73    0.34
  15  -4 -14    4.07    0.29
  15   4 -14    5.17    0.43
  15   4 -14    4.24    0.33
 -15   4  14    4.80    0.55
[truncated: 178,363 more chars]
